# Supplementary material for: Fighting a Losing Battle: Vigorous Immune Response Countered by Pathogen Suppression of Host Defenses in the Chytridiomycosis-Susceptible Frog Atelopus zeteki
Source: G3 (Bethesda). 2014 May 19;4(7):1275–89. doi: 10.1534/g3.114.010744 (PMC4455776; doi:10.1534/g3.114.010744)
Supplement: Supporting Information [file supp_g3.114.010744_TableS1.xls]

## Sheet: Table S1
Table S1. Over-represented GO terms in gene expression clusters. C = cellular component, F = molecular function, P = biological process.
Tissue	GO ID	Description	Category	No. of contigs	FDR-corrected
(cluster ID)					P-value
Intestine
I1
	GO:0005576	extracellular region	C	12	1.12161e-05
	GO:0044421	extracellular region part	C	9	0.00049295
	GO:0005615	extracellular space	C	9	1.12161e-05
	GO:0004180	carboxypeptidase activity	F	3	0.0186774
	GO:0003824	catalytic activity	F	19	0.0142567
	GO:0004175	endopeptidase activity	F	11	8.56733e-10
	GO:0016787	hydrolase activity	F	18	1.12215e-07
	GO:0004181	metallocarboxypeptidase activity	F	3	0.00536653
	GO:0008235	metalloexopeptidase activity	F	3	0.0142567
	GO:0008233	peptidase activity	F	14	7.70205e-12
	GO:0070011	peptidase activity, acting on L-amino acid peptides	F	14	3.15722e-12
	GO:0017171	serine hydrolase activity	F	11	5.6445e-14
	GO:0004252	serine-type endopeptidase activity	F	11	1.79493e-14
	GO:0008236	serine-type peptidase activity	F	11	5.6445e-14
	GO:0030574	collagen catabolic process	P	2	0.0471001
	GO:0007586	digestion	P	6	2.74266e-06
	GO:0043170	macromolecule metabolic process	P	20	0.020318
	GO:0044243	multicellular organismal catabolic process	P	4	1.06035e-05
	GO:0044240	multicellular organismal lipid catabolic process	P	2	0.0246218
	GO:0044236	multicellular organismal metabolic process	P	4	0.000757624
	GO:0061113	pancreas morphogenesis	P	2	0.0352131
	GO:0019538	protein metabolic process	P	17	0.00107348
	GO:0006508	proteolysis	P	14	2.46065e-09
I2
	GO:0003824	catalytic activity	F	45	0.0159357
	GO:0050662	coenzyme binding	F	8	0.0103498
	GO:0048037	cofactor binding	F	9	0.0126296
	GO:0050660	flavin adenine dinucleotide binding	F	6	0.00967947
	GO:0017042	glycosylceramidase activity	F	3	0.00288518
	GO:0000016	lactase activity	F	3	0.00288518
	GO:0016491	oxidoreductase activity	F	19	1.60161e-05
	GO:0006637	acyl-CoA metabolic process	P	4	0.0218589
	GO:0006066	alcohol metabolic process	P	9	0.00288518
	GO:0006584	catecholamine metabolic process	P	4	0.0159357
	GO:0009712	catechol-containing compound metabolic process	P	4	0.0159357
	GO:0051186	cofactor metabolic process	P	9	0.0328721
	GO:0034311	diol metabolic process	P	4	0.0159357
	GO:0006629	lipid metabolic process	P	17	0.00967947
	GO:0005996	monosaccharide metabolic process	P	8	0.0363084
	GO:0055114	oxidation-reduction process	P	22	4.98124e-06
	GO:0010038	response to metal ion	P	7	0.0386633
	GO:0044281	small molecule metabolic process	P	30	0.0159357
	GO:0019418	sulfide oxidation	P	2	0.0283131
	GO:0070221	sulfide oxidation, using sulfide:quinone oxidoreductase	P	2	0.0283131
	GO:0035383	thioester metabolic process	P	4	0.0218589
I5
	GO:0008303	caspase complex	C	3	0.0247431
	GO:0005694	chromosome	C	15	0.019156
	GO:0034663	endoplasmic reticulum chaperone complex	C	3	0.00100927
	GO:0005788	endoplasmic reticulum lumen	C	7	0.00149834
	GO:0042555	MCM complex	C	3	0.017375
	GO:0000228	nuclear chromosome	C	9	0.0171814
	GO:0044454	nuclear chromosome part	C	8	0.0224346
	GO:0030554	adenyl nucleotide binding	F	23	0.00906351
	GO:0032559	adenyl ribonucleotide binding	F	23	0.00906351
	GO:0005524	ATP binding	F	23	0.00906351
	GO:0051087	chaperone binding	F	4	0.0227383
	GO:0003682	chromatin binding	F	10	0.00649281
	GO:0051787	misfolded protein binding	F	3	0.0132568
	GO:0000166	nucleotide binding	F	29	0.0438455
	GO:0006987	activation of signaling protein activity involved in unfolded protein response	P	4	0.0476029
	GO:0048532	anatomical structure arrangement	P	3	0.0208827
	GO:0006200	ATP catabolic process	P	7	0.0430479
	GO:0007049	cell cycle	P	22	0.00401318
	GO:0022403	cell cycle phase	P	18	0.000915468
	GO:0022402	cell cycle process	P	19	0.0022847
	GO:0051301	cell division	P	10	0.047947
	GO:0071842	cellular component organization at cellular level	P	34	0.0269914
	GO:0071841	cellular component organization or biogenesis at cellular level	P	35	0.0476029
	GO:0042149	cellular response to glucose starvation	P	3	0.0247431
	GO:0031508	centromeric heterochromatin assembly	P	2	0.047947
	GO:0021589	cerebellum structural organization	P	3	0.0022847
	GO:0031497	chromatin assembly	P	6	0.0022847
	GO:0006333	chromatin assembly or disassembly	P	6	0.00906351
	GO:0051276	chromosome organization	P	13	0.0276846
	GO:0071103	DNA conformation change	P	10	7.95297e-05
	GO:0006259	DNA metabolic process	P	21	0.00295457
	GO:0006323	DNA packaging	P	9	7.61162e-05
	GO:0006260	DNA replication	P	11	0.0269914
	GO:0022616	DNA strand elongation	P	5	0.0022847
	GO:0006271	DNA strand elongation involved in DNA replication	P	5	0.00212182
	GO:0006261	DNA-dependent DNA replication	P	7	0.0022847
	GO:0006270	DNA-dependent DNA replication initiation	P	4	0.0141891
	GO:0006983	ER overload response	P	3	0.00906351
	GO:0030433	ER-associated protein catabolic process	P	4	0.0268706
	GO:0000082	G1/S transition of mitotic cell cycle	P	8	0.0022847
	GO:0021577	hindbrain structural organization	P	3	0.0022847
	GO:0051325	interphase	P	10	0.019156
	GO:0051329	interphase of mitotic cell cycle	P	10	0.0190334
	GO:0000087	M phase of mitotic cell cycle	P	9	0.0269914
	GO:0010216	maintenance of DNA methylation	P	3	0.00906351
	GO:0000278	mitotic cell cycle	P	18	0.000665941
	GO:0006996	organelle organization	P	29	0.00351855
	GO:0032075	positive regulation of nuclease activity	P	5	0.00792322
	GO:0034975	protein folding in endoplasmic reticulum	P	3	0.00100927
	GO:0030174	regulation of DNA-dependent DNA replication initiation	P	3	0.0208827
	GO:0032069	regulation of nuclease activity	P	5	0.00906351
	GO:0060904	regulation of protein folding in endoplasmic reticulum	P	3	0.00100927
	GO:0000083	regulation of transcription involved in G1/S phase of mitotic cell cycle	P	3	0.0208827
	GO:0035966	response to topologically incorrect protein	P	6	0.0215329
	GO:0006986	response to unfolded protein	P	6	0.017375
	GO:0051320	S phase	P	6	0.0268706
	GO:0000084	S phase of mitotic cell cycle	P	6	0.0242929
I6
	GO:0006915	apoptotic process	P	28	0.0143957
	GO:0048102	autophagic cell death	P	2	0.0387733
	GO:0065007	biological regulation	P	101	4.31611e-06
	GO:0007154	cell communication	P	70	9.08924e-06
	GO:0008219	cell death	P	29	0.0183771
	GO:0071241	cellular response to inorganic substance	P	6	0.0327816
	GO:0071248	cellular response to metal ion	P	6	0.0219641
	GO:0051716	cellular response to stimulus	P	70	0.000245129
	GO:0002544	chronic inflammatory response	P	3	0.0203112
	GO:0016265	death	P	29	0.0186092
	GO:0007167	enzyme linked receptor protein signaling pathway	P	19	0.0357127
	GO:0002432	granuloma formation	P	2	0.0387733
	GO:0030097	hemopoiesis	P	14	0.0387733
	GO:0048534	hemopoietic or lymphoid organ development	P	15	0.0327816
	GO:0002520	immune system development	P	15	0.0387733
	GO:0035556	intracellular signal transduction	P	37	2.82226e-05
	GO:0043066	negative regulation of apoptotic process	P	16	0.0203112
	GO:0048519	negative regulation of biological process	P	44	0.0143957
	GO:0060548	negative regulation of cell death	P	16	0.0327816
	GO:0031324	negative regulation of cellular metabolic process	P	23	0.0447428
	GO:0048523	negative regulation of cellular process	P	42	0.0143957
	GO:0032269	negative regulation of cellular protein metabolic process	P	12	0.0387733
	GO:0033673	negative regulation of kinase activity	P	8	0.0349551
	GO:0009892	negative regulation of metabolic process	P	25	0.0327816
	GO:0043069	negative regulation of programmed cell death	P	16	0.0219641
	GO:0051248	negative regulation of protein metabolic process	P	13	0.0339489
	GO:0051348	negative regulation of transferase activity	P	8	0.0389968
	GO:0048518	positive regulation of biological process	P	48	0.0143957
	GO:0009896	positive regulation of catabolic process	P	8	0.0143957
	GO:0050867	positive regulation of cell activation	P	8	0.0361871
	GO:0048522	positive regulation of cellular process	P	45	0.0143957
	GO:0002684	positive regulation of immune system process	P	12	0.0447428
	GO:0051091	positive regulation of sequence-specific DNA binding transcription factor activity	P	8	0.0327816
	GO:0012501	programmed cell death	P	29	0.00896784
	GO:0042981	regulation of apoptotic process	P	23	0.0327816
	GO:0050789	regulation of biological process	P	98	4.31611e-06
	GO:0009894	regulation of catabolic process	P	17	0.0387733
	GO:0010646	regulation of cell communication	P	25	0.0349551
	GO:0010941	regulation of cell death	P	23	0.0387733
	GO:0050794	regulation of cellular process	P	97	1.71983e-06
	GO:0002631	regulation of granuloma formation	P	2	0.0387733
	GO:0002682	regulation of immune system process	P	16	0.0339489
	GO:0010627	regulation of intracellular protein kinase cascade	P	14	0.038143
	GO:0019222	regulation of metabolic process	P	57	0.0405963
	GO:0080090	regulation of primary metabolic process	P	52	0.0451376
	GO:0043067	regulation of programmed cell death	P	23	0.0349551
	GO:0042176	regulation of protein catabolic process	P	8	0.0229321
	GO:0032101	regulation of response to external stimulus	P	10	0.0356433
	GO:0048583	regulation of response to stimulus	P	34	0.0327816
	GO:0080134	regulation of response to stress	P	17	0.0103238
	GO:0051090	regulation of sequence-specific DNA binding transcription factor activity	P	10	0.0387733
	GO:0009966	regulation of signal transduction	P	29	0.0389968
	GO:0023051	regulation of signaling	P	31	0.0447428
	GO:0050896	response to stimulus	P	84	9.08924e-06
	GO:0007165	signal transduction	P	65	2.26787e-05
	GO:0023052	signaling	P	70	4.31611e-06
	GO:0007264	small GTPase mediated signal transduction	P	14	0.0451376
	GO:0007169	transmembrane receptor protein tyrosine kinase signaling pathway	P	16	0.0327816
Skin
SK1
	GO:0071944	cell periphery	C	161	3.09366e-07
	GO:0009986	cell surface	C	27	0.00216777
	GO:0034663	endoplasmic reticulum chaperone complex	C	3	0.00726356
	GO:0009897	external side of plasma membrane	C	12	0.00388755
	GO:0005576	extracellular region	C	84	2.02023e-08
	GO:0044421	extracellular region part	C	56	1.32159e-05
	GO:0005615	extracellular space	C	42	7.33947e-06
	GO:0005887	integral to plasma membrane	C	52	7.01667e-05
	GO:0008305	integrin complex	C	13	0.00156947
	GO:0031226	intrinsic to plasma membrane	C	53	0.000108934
	GO:0016020	membrane	C	257	0.00105133
	GO:0044425	membrane part	C	175	0.0409874
	GO:0045121	membrane raft	C	15	0.048849
	GO:0043020	NADPH oxidase complex	C	4	0.000630878
	GO:0045335	phagocytic vesicle	C	6	0.031257
	GO:0005886	plasma membrane	C	157	3.87869e-07
	GO:0044459	plasma membrane part	C	91	8.40799e-05
	GO:0043235	receptor complex	C	19	0.00915409
	GO:0042101	T cell receptor complex	C	4	0.00517159
	GO:0030246	carbohydrate binding	F	28	0.000909539
	GO:0004950	chemokine receptor activity	F	4	0.0359642
	GO:0015485	cholesterol binding	F	5	0.00914365
	GO:0004896	cytokine receptor activity	F	10	0.000430596
	GO:0004175	endopeptidase activity	F	24	0.0409874
	GO:0004866	endopeptidase inhibitor activity	F	13	0.00978539
	GO:0061135	endopeptidase regulator activity	F	13	0.0156481
	GO:0001637	G-protein coupled chemoattractant receptor activity	F	4	0.0492002
	GO:0008528	G-protein coupled peptide receptor activity	F	11	0.00171429
	GO:0004930	G-protein coupled receptor activity	F	26	0.000100156
	GO:0005178	integrin binding	F	11	0.0032762
	GO:0008289	lipid binding	F	41	0.0323524
	GO:0033549	MAP kinase phosphatase activity	F	4	0.0359642
	GO:0017017	MAP kinase tyrosine/serine/threonine phosphatase activity	F	4	0.0247355
	GO:0060089	molecular transducer activity	F	64	1.80381e-06
	GO:0030414	peptidase inhibitor activity	F	14	0.00879252
	GO:0061134	peptidase regulator activity	F	15	0.0195443
	GO:0001653	peptide receptor activity	F	11	0.00205799
	GO:0035586	purinergic receptor activity	F	6	0.025605
	GO:0004872	receptor activity	F	72	7.67878e-08
	GO:0005102	receptor binding	F	54	0.00690886
	GO:0004871	signal transducer activity	F	64	1.80381e-06
	GO:0038023	signaling receptor activity	F	50	3.25695e-07
	GO:0032934	sterol binding	F	6	0.00825962
	GO:0016175	superoxide-generating NADPH oxidase activity	F	3	0.0209299
	GO:0004888	transmembrane signaling receptor activity	F	44	1.9703e-06
	GO:0002253	activation of immune response	P	31	7.55455e-08
	GO:0002218	activation of innate immune response	P	13	0.0202361
	GO:0002250	adaptive immune response	P	21	3.0969e-08
	GO:0002460	adaptive immune response based on somatic recombination of immune receptors built from immunoglobulin superfamily domains	P	19	9.63885e-08
	GO:0046631	alpha-beta T cell activation	P	9	0.0327698
	GO:0046632	alpha-beta T cell differentiation	P	8	0.048849
	GO:0006023	aminoglycan biosynthetic process	P	9	0.0122783
	GO:0006022	aminoglycan metabolic process	P	12	0.00725213
	GO:0001525	angiogenesis	P	24	0.0359642
	GO:0050851	antigen receptor-mediated signaling pathway	P	11	0.0352115
	GO:0006915	apoptotic process	P	82	0.000186933
	GO:0042113	B cell activation	P	20	2.33485e-06
	GO:0002312	B cell activation involved in immune response	P	6	0.0106393
	GO:0030183	B cell differentiation	P	11	0.000952646
	GO:0019724	B cell mediated immunity	P	11	2.61098e-05
	GO:0042100	B cell proliferation	P	7	0.0275839
	GO:0050853	B cell receptor signaling pathway	P	6	0.0171768
	GO:0022610	biological adhesion	P	50	0.00149871
	GO:0065007	biological regulation	P	341	2.65151e-07
	GO:0007596	blood coagulation	P	33	0.0002196
	GO:0048514	blood vessel morphogenesis	P	29	0.0271335
	GO:0016051	carbohydrate biosynthetic process	P	19	0.0428423
	GO:1901135	carbohydrate derivative metabolic process	P	82	0.00407099
	GO:0043367	CD4-positive, alpha-beta T cell differentiation	P	6	0.0446014
	GO:0001775	cell activation	P	66	9.33274e-14
	GO:0002263	cell activation involved in immune response	P	13	0.00170769
	GO:0007155	cell adhesion	P	49	0.00244969
	GO:0033627	cell adhesion mediated by integrin	P	7	0.0116784
	GO:0007154	cell communication	P	249	7.18799e-15
	GO:0008219	cell death	P	85	0.000618223
	GO:0016477	cell migration	P	51	0.00149912
	GO:0048870	cell motility	P	52	0.00331657
	GO:0008283	cell proliferation	P	70	0.00726356
	GO:0007166	cell surface receptor signaling pathway	P	118	2.36092e-07
	GO:0016337	cell-cell adhesion	P	24	0.0201941
	GO:0006928	cellular component movement	P	58	0.0268472
	GO:0071216	cellular response to biotic stimulus	P	17	3.4921e-06
	GO:0070887	cellular response to chemical stimulus	P	80	0.000144759
	GO:0071345	cellular response to cytokine stimulus	P	26	0.00120486
	GO:0042149	cellular response to glucose starvation	P	4	0.0492002
	GO:0071222	cellular response to lipopolysaccharide	P	12	0.000833982
	GO:0071219	cellular response to molecule of bacterial origin	P	12	0.00131684
	GO:0071310	cellular response to organic substance	P	60	0.00234247
	GO:0051716	cellular response to stimulus	P	258	1.71988e-13
	GO:0021589	cerebellum structural organization	P	3	0.0209299
	GO:0048878	chemical homeostasis	P	41	0.0106393
	GO:0042632	cholesterol homeostasis	P	8	0.0172181
	GO:0002544	chronic inflammatory response	P	4	0.00517159
	GO:0050817	coagulation	P	33	0.000274804
	GO:0032964	collagen biosynthetic process	P	5	0.0127534
	GO:0032963	collagen metabolic process	P	6	0.03774
	GO:0006956	complement activation	P	7	0.00263495
	GO:0042089	cytokine biosynthetic process	P	11	0.000241738
	GO:0042107	cytokine metabolic process	P	11	0.000287203
	GO:0001816	cytokine production	P	38	5.44953e-10
	GO:0050663	cytokine secretion	P	8	0.0233545
	GO:0016265	death	P	85	0.000686006
	GO:0006952	defense response	P	68	9.33274e-14
	GO:0042742	defense response to bacterium	P	11	0.000110402
	GO:0042832	defense response to protozoan	P	4	0.00978539
	GO:0032502	developmental process	P	178	0.00835577
	GO:0070371	ERK1 and ERK2 cascade	P	12	0.0122783
	GO:0002467	germinal center formation	P	4	0.0359642
	GO:0006024	glycosaminoglycan biosynthetic process	P	9	0.0122783
	GO:0030203	glycosaminoglycan metabolic process	P	11	0.0166428
	GO:0035588	G-protein coupled purinergic receptor signaling pathway	P	6	0.025605
	GO:0007186	G-protein coupled receptor signaling pathway	P	37	0.000258776
	GO:0007187	G-protein coupled receptor signaling pathway, coupled to cyclic nucleotide second messenger	P	21	0.000626805
	GO:0030097	hemopoiesis	P	37	0.00170769
	GO:0048534	hemopoietic or lymphoid organ development	P	37	0.00544869
	GO:0002244	hemopoietic progenitor cell differentiation	P	6	0.031257
	GO:0007599	hemostasis	P	33	0.000265582
	GO:0021577	hindbrain structural organization	P	3	0.0209299
	GO:0048872	homeostasis of number of cells	P	16	0.029017
	GO:0042592	homeostatic process	P	60	0.00121942
	GO:0034109	homotypic cell-cell adhesion	P	7	0.0275839
	GO:0006959	humoral immune response	P	11	0.000241738
	GO:0002455	humoral immune response mediated by circulating immunoglobulin	P	6	0.00028586
	GO:0007249	I-kappaB kinase/NF-kappaB cascade	P	19	0.00108863
	GO:0002252	immune effector process	P	40	4.29217e-11
	GO:0006955	immune response	P	69	1.12977e-13
	GO:0002429	immune response-activating cell surface receptor signaling pathway	P	12	0.0197298
	GO:0002757	immune response-activating signal transduction	P	24	3.8282e-05
	GO:0002768	immune response-regulating cell surface receptor signaling pathway	P	13	0.0130135
	GO:0002764	immune response-regulating signaling pathway	P	25	2.36206e-05
	GO:0002520	immune system development	P	41	0.00113544
	GO:0002376	immune system process	P	112	9.33274e-14
	GO:0016064	immunoglobulin mediated immune response	P	11	1.84603e-05
	GO:0002377	immunoglobulin production	P	7	0.0171076
	GO:0006954	inflammatory response	P	35	2.41079e-08
	GO:0045087	innate immune response	P	30	1.45621e-05
	GO:0002758	innate immune response-activating signal transduction	P	13	0.0171076
	GO:0007229	integrin-mediated signaling pathway	P	11	0.00968688
	GO:0032608	interferon-beta production	P	5	0.0377441
	GO:0032609	interferon-gamma production	P	7	0.00481623
	GO:0032611	interleukin-1 beta production	P	5	0.0473642
	GO:0032615	interleukin-12 production	P	5	0.0294865
	GO:0032635	interleukin-6 production	P	9	0.000605617
	GO:0007243	intracellular protein kinase cascade	P	46	0.00257866
	GO:0035556	intracellular signal transduction	P	97	1.39974e-05
	GO:0045321	leukocyte activation	P	48	6.40906e-10
	GO:0002366	leukocyte activation involved in immune response	P	13	0.00170769
	GO:0007159	leukocyte cell-cell adhesion	P	8	0.000743149
	GO:0002521	leukocyte differentiation	P	26	0.000811165
	GO:0001776	leukocyte homeostasis	P	7	0.03774
	GO:0002443	leukocyte mediated immunity	P	19	4.96852e-06
	GO:0050900	leukocyte migration	P	15	0.04294
	GO:0070661	leukocyte proliferation	P	16	0.000517802
	GO:0019915	lipid storage	P	7	0.0239966
	GO:0051674	localization of cell	P	52	0.00331657
	GO:0040011	locomotion	P	65	0.00211695
	GO:0046649	lymphocyte activation	P	39	8.80492e-08
	GO:0002285	lymphocyte activation involved in immune response	P	8	0.0342234
	GO:0030098	lymphocyte differentiation	P	20	0.00158945
	GO:0002260	lymphocyte homeostasis	P	7	0.0142261
	GO:0002449	lymphocyte mediated immunity	P	14	5.36411e-05
	GO:0046651	lymphocyte proliferation	P	16	0.000266264
	GO:0045576	mast cell activation	P	7	0.00770817
	GO:0002335	mature B cell differentiation	P	4	0.0247355
	GO:0032943	mononuclear cell proliferation	P	16	0.000266264
	GO:0007275	multicellular organismal development	P	155	0.0409874
	GO:0032501	multicellular organismal process	P	219	1.6423e-06
	GO:0051704	multi-organism process	P	55	4.70608e-05
	GO:0030099	myeloid cell differentiation	P	20	0.018385
	GO:0043011	myeloid dendritic cell differentiation	P	3	0.0409874
	GO:0002274	myeloid leukocyte activation	P	14	0.000307166
	GO:0002573	myeloid leukocyte differentiation	P	12	0.0177319
	GO:0050869	negative regulation of B cell activation	P	5	0.0172277
	GO:0050866	negative regulation of cell activation	P	12	0.000618223
	GO:0001818	negative regulation of cytokine production	P	13	0.00218887
	GO:0010951	negative regulation of endopeptidase activity	P	11	0.0244824
	GO:0050777	negative regulation of immune response	P	6	0.00442737
	GO:0002683	negative regulation of immune system process	P	16	8.12306e-05
	GO:0032715	negative regulation of interleukin-6 production	P	5	0.00605104
	GO:0002695	negative regulation of leukocyte activation	P	11	0.000811165
	GO:0051250	negative regulation of lymphocyte activation	P	8	0.0172181
	GO:0043407	negative regulation of MAP kinase activity	P	10	0.00978274
	GO:0051241	negative regulation of multicellular organismal process	P	28	1.18813e-05
	GO:0002762	negative regulation of myeloid leukocyte differentiation	P	5	0.0377441
	GO:0010466	negative regulation of peptidase activity	P	12	0.0252453
	GO:0051248	negative regulation of protein metabolic process	P	30	0.0136883
	GO:0071901	negative regulation of protein serine/threonine kinase activity	P	12	0.0110275
	GO:0034144	negative regulation of toll-like receptor 4 signaling pathway	P	3	0.0209299
	GO:0016266	O-glycan processing	P	7	0.032462
	GO:0071704	organic substance metabolic process	P	86	0.00263617
	GO:0002221	pattern recognition receptor signaling pathway	P	13	0.0156481
	GO:0018212	peptidyl-tyrosine modification	P	16	0.0272542
	GO:0018108	peptidyl-tyrosine phosphorylation	P	16	0.0242478
	GO:0006909	phagocytosis	P	13	0.00170769
	GO:0006796	phosphate-containing compound metabolic process	P	98	0.00528334
	GO:0055091	phospholipid homeostasis	P	5	0.00121942
	GO:0006793	phosphorus metabolic process	P	98	0.00528334
	GO:0016310	phosphorylation	P	85	0.0138448
	GO:0071827	plasma lipoprotein particle organization	P	5	0.0294865
	GO:0030168	platelet activation	P	19	0.00149912
	GO:0070527	platelet aggregation	P	5	0.0233702
	GO:0002576	platelet degranulation	P	10	0.000830057
	GO:0000271	polysaccharide biosynthetic process	P	12	0.0410053
	GO:0002824	positive regulation of adaptive immune response based on somatic recombination of immune receptors built from immunoglobulin superfamily domains	P	5	0.0377441
	GO:0050871	positive regulation of B cell activation	P	9	0.000448159
	GO:0045579	positive regulation of B cell differentiation	P	3	0.0409874
	GO:0048518	positive regulation of biological process	P	171	9.51364e-08
	GO:0050867	positive regulation of cell activation	P	25	2.65151e-07
	GO:0045785	positive regulation of cell adhesion	P	13	0.0143088
	GO:0008284	positive regulation of cell proliferation	P	38	0.0010929
	GO:0048522	positive regulation of cellular process	P	143	0.000353713
	GO:0032270	positive regulation of cellular protein metabolic process	P	43	0.0252854
	GO:0042108	positive regulation of cytokine biosynthetic process	P	6	0.0212388
	GO:0001819	positive regulation of cytokine production	P	21	2.36092e-07
	GO:0031349	positive regulation of defense response	P	17	0.00458024
	GO:0051094	positive regulation of developmental process	P	40	0.00170769
	GO:0032846	positive regulation of homeostatic process	P	7	0.0239966
	GO:0043123	positive regulation of I-kappaB kinase/NF-kappaB cascade	P	13	0.00978539
	GO:0002699	positive regulation of immune effector process	P	11	0.00036168
	GO:0050778	positive regulation of immune response	P	34	3.0969e-08
	GO:0002684	positive regulation of immune system process	P	46	7.44574e-10
	GO:0045089	positive regulation of innate immune response	P	14	0.0158328
	GO:0032729	positive regulation of interferon-gamma production	P	4	0.0165455
	GO:0010740	positive regulation of intracellular protein kinase cascade	P	22	0.040519
	GO:0002696	positive regulation of leukocyte activation	P	20	9.73203e-05
	GO:0070665	positive regulation of leukocyte proliferation	P	10	0.0014862
	GO:0051251	positive regulation of lymphocyte activation	P	18	0.000627397
	GO:0050671	positive regulation of lymphocyte proliferation	P	9	0.00569248
	GO:0032946	positive regulation of mononuclear cell proliferation	P	9	0.00569248
	GO:0051240	positive regulation of multicellular organismal process	P	36	2.03306e-06
	GO:0051092	positive regulation of NF-kappaB transcription factor activity	P	12	0.00511165
	GO:0042327	positive regulation of phosphorylation	P	32	0.0481953
	GO:0051247	positive regulation of protein metabolic process	P	50	0.00244969
	GO:0001934	positive regulation of protein phosphorylation	P	32	0.0377441
	GO:0032855	positive regulation of Rac GTPase activity	P	6	0.03774
	GO:0051281	positive regulation of release of sequestered calcium ion into cytosol	P	3	0.0409874
	GO:0048584	positive regulation of response to stimulus	P	61	7.01667e-05
	GO:0050870	positive regulation of T cell activation	P	12	0.0236033
	GO:0042102	positive regulation of T cell proliferation	P	6	0.0171768
	GO:0002440	production of molecular mediator of immune response	P	10	0.00866673
	GO:0012501	programmed cell death	P	84	0.000100156
	GO:0072376	protein activation cascade	P	8	0.0032762
	GO:0034975	protein folding in endoplasmic reticulum	P	3	0.00726356
	GO:0006493	protein O-linked glycosylation	P	8	0.0342234
	GO:0006468	protein phosphorylation	P	70	0.00639316
	GO:0071825	protein-lipid complex subunit organization	P	5	0.0294865
	GO:0035587	purinergic receptor signaling pathway	P	7	0.0116784
	GO:0072593	reactive oxygen species metabolic process	P	14	0.00156172
	GO:0002819	regulation of adaptive immune response	P	9	0.00569248
	GO:0002822	regulation of adaptive immune response based on somatic recombination of immune receptors built from immunoglobulin superfamily domains	P	9	0.00211695
	GO:0022603	regulation of anatomical structure morphogenesis	P	37	0.0110361
	GO:0045765	regulation of angiogenesis	P	13	0.0347852
	GO:0042981	regulation of apoptotic process	P	67	0.000952646
	GO:0050864	regulation of B cell activation	P	14	5.60685e-07
	GO:0045577	regulation of B cell differentiation	P	7	1.32159e-05
	GO:0002712	regulation of B cell mediated immunity	P	5	0.00211695
	GO:0030888	regulation of B cell proliferation	P	7	0.00968688
	GO:0050789	regulation of biological process	P	331	6.98523e-08
	GO:0065008	regulation of biological quality	P	110	0.00158945
	GO:0030193	regulation of blood coagulation	P	8	0.00627927
	GO:0050878	regulation of body fluid levels	P	36	0.00114309
	GO:0050790	regulation of catalytic activity	P	80	0.0168924
	GO:0050865	regulation of cell activation	P	36	3.0475e-10
	GO:0030155	regulation of cell adhesion	P	22	0.0136188
	GO:0010941	regulation of cell death	P	68	0.00158945
	GO:0045595	regulation of cell differentiation	P	49	0.0240733
	GO:0042127	regulation of cell proliferation	P	53	0.0216869
	GO:0022407	regulation of cell-cell adhesion	P	9	0.0449543
	GO:0050794	regulation of cellular process	P	313	6.95108e-07
	GO:0002676	regulation of chronic inflammatory response	P	3	0.0209299
	GO:0050818	regulation of coagulation	P	8	0.0150722
	GO:0032965	regulation of collagen biosynthetic process	P	4	0.0247355
	GO:0010712	regulation of collagen metabolic process	P	4	0.0247355
	GO:0042035	regulation of cytokine biosynthetic process	P	9	0.00211695
	GO:0001817	regulation of cytokine production	P	34	4.7723e-09
	GO:0031347	regulation of defense response	P	23	0.00891735
	GO:0050793	regulation of developmental process	P	78	3.88536e-05
	GO:0052548	regulation of endopeptidase activity	P	16	0.0446014
	GO:0070372	regulation of ERK1 and ERK2 cascade	P	12	0.00511165
	GO:0045646	regulation of erythrocyte differentiation	P	6	0.03774
	GO:1900046	regulation of hemostasis	P	8	0.00627927
	GO:0032844	regulation of homeostatic process	P	18	0.0154447
	GO:0043122	regulation of I-kappaB kinase/NF-kappaB cascade	P	17	0.00126288
	GO:0002697	regulation of immune effector process	P	17	0.000266264
	GO:0050776	regulation of immune response	P	40	2.59246e-08
	GO:0002682	regulation of immune system process	P	59	1.34638e-09
	GO:0002889	regulation of immunoglobulin mediated immune response	P	5	0.00211695
	GO:0002637	regulation of immunoglobulin production	P	5	0.00375492
	GO:0050727	regulation of inflammatory response	P	11	0.041173
	GO:0045088	regulation of innate immune response	P	16	0.0129929
	GO:0032648	regulation of interferon-beta production	P	5	0.0294865
	GO:0032649	regulation of interferon-gamma production	P	7	0.00149912
	GO:0032655	regulation of interleukin-12 production	P	5	0.0172277
	GO:0032660	regulation of interleukin-17 production	P	3	0.0409874
	GO:0032675	regulation of interleukin-6 production	P	9	0.000448159
	GO:0010627	regulation of intracellular protein kinase cascade	P	38	0.000821019
	GO:0002694	regulation of leukocyte activation	P	30	7.13325e-08
	GO:0002703	regulation of leukocyte mediated immunity	P	10	0.000549915
	GO:0070663	regulation of leukocyte proliferation	P	14	0.000135401
	GO:0032879	regulation of localization	P	66	0.0102029
	GO:0051249	regulation of lymphocyte activation	P	24	1.45342e-05
	GO:0045619	regulation of lymphocyte differentiation	P	10	0.00978274
	GO:0002706	regulation of lymphocyte mediated immunity	P	7	0.00610076
	GO:0050670	regulation of lymphocyte proliferation	P	14	7.8126e-05
	GO:0043405	regulation of MAP kinase activity	P	20	0.0156481
	GO:0033003	regulation of mast cell activation	P	5	0.0127534
	GO:0065009	regulation of molecular function	P	96	0.00690886
	GO:0032944	regulation of mononuclear cell proliferation	P	14	7.8126e-05
	GO:2000026	regulation of multicellular organismal development	P	59	0.00146604
	GO:0051239	regulation of multicellular organismal process	P	96	2.85509e-07
	GO:0052547	regulation of peptidase activity	P	18	0.023624
	GO:0019220	regulation of phosphate metabolic process	P	51	0.0285814
	GO:0051174	regulation of phosphorus metabolic process	P	51	0.0285814
	GO:0042325	regulation of phosphorylation	P	48	0.0220277
	GO:0010543	regulation of platelet activation	P	5	0.0473642
	GO:0002700	regulation of production of molecular mediator of immune response	P	7	0.00968688
	GO:0043067	regulation of programmed cell death	P	67	0.00129706
	GO:0060904	regulation of protein folding in endoplasmic reticulum	P	3	0.00726356
	GO:0051246	regulation of protein metabolic process	P	76	0.00569868
	GO:0031399	regulation of protein modification process	P	55	0.015083
	GO:0001932	regulation of protein phosphorylation	P	47	0.0113773
	GO:0071900	regulation of protein serine/threonine kinase activity	P	25	0.0275839
	GO:0032101	regulation of response to external stimulus	P	24	0.00170769
	GO:0048583	regulation of response to stimulus	P	119	1.08758e-06
	GO:0080134	regulation of response to stress	P	40	0.00207056
	GO:0009966	regulation of signal transduction	P	94	0.000218187
	GO:0023051	regulation of signaling	P	99	0.00095821
	GO:0050863	regulation of T cell activation	P	15	0.00978274
	GO:0042129	regulation of T cell proliferation	P	9	0.00149624
	GO:0034103	regulation of tissue remodeling	P	5	0.0473642
	GO:0032680	regulation of tumor necrosis factor production	P	8	0.00158945
	GO:0061041	regulation of wound healing	P	12	0.00028586
	GO:0045066	regulatory T cell differentiation	P	3	0.0209299
	GO:0009617	response to bacterium	P	27	1.11295e-05
	GO:0009607	response to biotic stimulus	P	48	6.13218e-10
	GO:0042221	response to chemical stimulus	P	136	1.99899e-06
	GO:0034097	response to cytokine stimulus	P	31	0.000708102
	GO:0009605	response to external stimulus	P	70	7.51409e-05
	GO:0034405	response to fluid shear stress	P	6	0.025605
	GO:0009620	response to fungus	P	6	0.000905049
	GO:0034616	response to laminar fluid shear stress	P	5	0.0127534
	GO:0032496	response to lipopolysaccharide	P	18	0.00158276
	GO:0002237	response to molecule of bacterial origin	P	19	0.00141209
	GO:0010033	response to organic substance	P	94	1.32159e-05
	GO:0051707	response to other organism	P	42	7.87029e-08
	GO:0001562	response to protozoan	P	4	0.00978539
	GO:0050896	response to stimulus	P	313	2.73321e-17
	GO:0006950	response to stress	P	137	7.55455e-08
	GO:0009611	response to wounding	P	69	1.99168e-09
	GO:0043691	reverse cholesterol transport	P	4	0.0247355
	GO:0033363	secretory granule organization	P	4	0.0492002
	GO:0007165	signal transduction	P	232	1.30901e-14
	GO:0023052	signaling	P	239	9.33274e-14
	GO:0055092	sterol homeostasis	P	8	0.0172181
	GO:0006801	superoxide metabolic process	P	7	0.0430787
	GO:0042110	T cell activation	P	25	0.000401144
	GO:0042098	T cell proliferation	P	11	0.000811165
	GO:0048771	tissue remodeling	P	11	0.0106784
	GO:0002507	tolerance induction	P	4	0.0247355
	GO:0002224	toll-like receptor signaling pathway	P	11	0.0449543
	GO:0032640	tumor necrosis factor production	P	8	0.00158945
	GO:0071706	tumor necrosis factor superfamily cytokine production	P	8	0.00203554
	GO:0042060	wound healing	P	42	7.18446e-05
	GO:0031638	zymogen activation	P	4	0.0492002
SK2
	GO:0005882	intermediate filament	C	7	1.20424e-05
	GO:0045111	intermediate filament cytoskeleton	C	7	0.000143986
	GO:0045095	keratin filament	C	6	4.78756e-06
	GO:0005198	structural molecule activity	F	11	0.00253112
	GO:0015250	water channel activity	F	3	0.00853364
	GO:0005372	water transmembrane transporter activity	F	3	0.0106392
	GO:0071241	cellular response to inorganic substance	P	5	0.00546767
	GO:0071248	cellular response to metal ion	P	5	0.0042327
	GO:0042044	fluid transport	P	4	0.00546767
	GO:0030216	keratinocyte differentiation	P	4	0.0426888
	GO:0010035	response to inorganic substance	P	8	0.00670012
	GO:0010038	response to metal ion	P	6	0.0417569
	GO:0006833	water transport	P	4	0.0042327
SK3
	GO:0005576	extracellular region	C	38	6.18495e-10
	GO:0044421	extracellular region part	C	18	0.0385981
	GO:0008009	chemokine activity	F	4	0.0039422
	GO:0042379	chemokine receptor binding	F	4	0.0102759
	GO:0005125	cytokine activity	F	8	9.13181e-05
	GO:0004222	metalloendopeptidase activity	F	7	0.0108185
	GO:0061134	peptidase regulator activity	F	8	0.0385981
	GO:0006952	defense response	P	23	5.81394e-06
	GO:0042742	defense response to bacterium	P	5	0.0404425
	GO:0006955	immune response	P	19	0.00261391
	GO:0006954	inflammatory response	P	12	0.00418919
	GO:0051704	multi-organism process	P	23	0.000107478
	GO:0009617	response to bacterium	P	17	4.15047e-08
	GO:0009607	response to biotic stimulus	P	22	4.15047e-08
	GO:0034097	response to cytokine stimulus	P	12	0.0427977
	GO:0032496	response to lipopolysaccharide	P	12	2.32071e-05
	GO:0002237	response to molecule of bacterial origin	P	13	6.26679e-06
	GO:0051707	response to other organism	P	21	5.30325e-08
	GO:0032570	response to progesterone stimulus	P	5	0.00516961
	GO:0006950	response to stress	P	38	0.0190543
SK4
	GO:0030934	anchoring collagen	C	4	0.00834435
	GO:0005581	collagen	C	14	0.000595829
	GO:0005587	collagen type IV	C	4	0.00336336
	GO:0031012	extracellular matrix	C	39	4.39127e-09
	GO:0044420	extracellular matrix part	C	20	0.00041616
	GO:0005576	extracellular region	C	75	4.32007e-10
	GO:0044421	extracellular region part	C	51	2.96088e-07
	GO:0005615	extracellular space	C	27	0.0335566
	GO:0005614	interstitial matrix	C	4	0.0274003
	GO:0042555	MCM complex	C	4	0.0422522
	GO:0005578	proteinaceous extracellular matrix	C	34	7.79889e-09
	GO:0030935	sheet-forming collagen	C	4	0.00336336
	GO:0009055	electron carrier activity	F	27	2.10415e-08
	GO:0020037	heme binding	F	25	8.40083e-08
	GO:0005506	iron ion binding	F	33	4.26952e-09
	GO:0004497	monooxygenase activity	F	24	1.31993e-08
	GO:0016491	oxidoreductase activity	F	60	4.26952e-09
	GO:0016705	oxidoreductase activity, acting on paired donors, with incorporation or reduction of molecular oxygen	F	24	5.32667e-06
	GO:0016712	oxidoreductase activity, acting on paired donors, with incorporation or reduction of molecular oxygen, reduced flavin or flavoprotein as one donor, and incorporation of one atom of oxygen	F	12	7.57903e-05
	GO:0046906	tetrapyrrole binding	F	25	1.58169e-07
	GO:0048856	anatomical structure development	P	129	0.00834435
	GO:0009653	anatomical structure morphogenesis	P	79	0.0257626
	GO:0008209	androgen metabolic process	P	7	0.0200708
	GO:0034754	cellular hormone metabolic process	P	15	0.000212089
	GO:0071466	cellular response to xenobiotic stimulus	P	14	0.00045738
	GO:0030199	collagen fibril organization	P	7	0.0126855
	GO:0048589	developmental growth	P	18	0.0422522
	GO:0032502	developmental process	P	141	0.00834435
	GO:0022616	DNA strand elongation	P	7	0.00834435
	GO:0006271	DNA strand elongation involved in DNA replication	P	7	0.00692557
	GO:0006270	DNA-dependent DNA replication initiation	P	7	0.00397897
	GO:0006118	electron transport	P	31	2.32075e-08
	GO:0008544	epidermis development	P	17	0.0479201
	GO:0030855	epithelial cell differentiation	P	17	0.0406799
	GO:0050673	epithelial cell proliferation	P	16	0.0404418
	GO:0060429	epithelium development	P	34	0.00336336
	GO:0008210	estrogen metabolic process	P	7	0.0126855
	GO:0030198	extracellular matrix organization	P	17	0.00045738
	GO:0043062	extracellular structure organization	P	17	0.00045738
	GO:0000082	G1/S transition of mitotic cell cycle	P	14	0.00984694
	GO:0042167	heme catabolic process	P	3	0.0422522
	GO:0042445	hormone metabolic process	P	18	0.000189392
	GO:0007275	multicellular organismal development	P	133	0.000879057
	GO:0032501	multicellular organismal process	P	158	0.00279644
	GO:0048513	organ development	P	89	0.00418971
	GO:0009887	organ morphogenesis	P	39	0.0218515
	GO:0055114	oxidation-reduction process	P	59	1.24164e-05
	GO:0046149	pigment catabolic process	P	3	0.0422522
	GO:0010817	regulation of hormone levels	P	22	0.0212819
	GO:0070170	regulation of tooth mineralization	P	3	0.0422522
	GO:0042221	response to chemical stimulus	P	94	0.012541
	GO:0009410	response to xenobiotic stimulus	P	15	0.00019126
	GO:0007423	sensory organ development	P	27	0.0225143
	GO:0008202	steroid metabolic process	P	20	0.00396688
	GO:0048731	system development	P	121	0.000189392
	GO:0009888	tissue development	P	60	0.00045738
	GO:0001655	urogenital system development	P	19	0.0287344
	GO:0006805	xenobiotic metabolic process	P	14	0.00045738
Spleen
SP1
	GO:0005576	extracellular region	C	37	0.00080652
	GO:0008009	chemokine activity	F	4	0.0433923
	GO:0005125	cytokine activity	F	7	0.0433923
	GO:0038023	signaling receptor activity	F	20	0.0450688
	GO:0004888	transmembrane signaling receptor activity	F	19	0.0433923
	GO:0006955	immune response	P	22	0.0450688
	GO:0032501	multicellular organismal process	P	83	0.0450688
	GO:0042221	response to chemical stimulus	P	58	0.00302613
SP3
	GO:0005576	extracellular region	C	18	3.65089e-09
	GO:0044421	extracellular region part	C	13	2.9169e-06
	GO:0005615	extracellular space	C	13	1.23276e-08
	GO:0030141	secretory granule	C	5	0.0318813
	GO:0004175	endopeptidase activity	F	13	2.73178e-10
	GO:0005179	hormone activity	F	3	0.0460934
	GO:0016787	hydrolase activity	F	22	5.98405e-07
	GO:0004181	metallocarboxypeptidase activity	F	3	0.0195972
	GO:0008235	metalloexopeptidase activity	F	3	0.0490282
	GO:0008233	peptidase activity	F	16	3.26246e-11
	GO:0070011	peptidase activity, acting on L-amino acid peptides	F	16	1.16363e-11
	GO:0017171	serine hydrolase activity	F	12	2.43959e-13
	GO:0004252	serine-type endopeptidase activity	F	12	6.31979e-14
	GO:0008236	serine-type peptidase activity	F	12	2.43959e-13
	GO:0007586	digestion	P	9	2.73178e-10
	GO:0044243	multicellular organismal catabolic process	P	4	4.7885e-05
	GO:0044236	multicellular organismal metabolic process	P	4	0.00436011
	GO:0019538	protein metabolic process	P	21	0.0107185
	GO:0006508	proteolysis	P	17	1.18589e-09
SP4
	GO:0005576	extracellular region	C	26	0.0326771
	GO:0044421	extracellular region part	C	20	0.0343855
	GO:0005615	extracellular space	C	15	0.0370466
	GO:0034364	high-density lipoprotein particle	C	3	0.0370466
	GO:0016942	insulin-like growth factor binding protein complex	C	4	0.0295555
	GO:0008528	G-protein coupled peptide receptor activity	F	6	0.0370466
	GO:0005520	insulin-like growth factor binding	F	4	0.0370466
	GO:0001653	peptide receptor activity	F	6	0.0370466
	GO:0001568	blood vessel development	P	18	0.00297606
	GO:0048514	blood vessel morphogenesis	P	15	0.0228402
	GO:0072358	cardiovascular system development	P	24	0.00223213
	GO:0007154	cell communication	P	70	0.00297606
	GO:0051716	cellular response to stimulus	P	74	0.00297606
	GO:0072359	circulatory system development	P	24	0.00223213
	GO:0051704	multi-organism process	P	21	0.0183286
	GO:0036293	response to decreased oxygen levels	P	10	0.0370466
	GO:0001666	response to hypoxia	P	10	0.0370466
	GO:0050896	response to stimulus	P	88	0.00220768
	GO:0007165	signal transduction	P	65	0.00387236
	GO:0023052	signaling	P	66	0.0155458
	GO:0001944	vasculature development	P	19	0.00223213
SP5
	GO:0044448	cell cortex part	C	5	0.00868287
	GO:0030863	cortical cytoskeleton	C	5	0.00165925
	GO:0005833	hemoglobin complex	C	5	6.99255e-08
	GO:0008091	spectrin	C	3	0.0112749
	GO:0014731	spectrin-associated cytoskeleton	C	4	7.42496e-05
	GO:0030506	ankyrin binding	F	3	0.0271163
	GO:0051117	ATPase binding	F	3	0.0215979
	GO:0008528	G-protein coupled peptide receptor activity	F	5	0.00136815
	GO:0004930	G-protein coupled receptor activity	F	8	0.000976652
	GO:0020037	heme binding	F	6	0.00984656
	GO:0019825	oxygen binding	F	5	7.80684e-06
	GO:0005344	oxygen transporter activity	F	5	6.99255e-08
	GO:0001653	peptide receptor activity	F	5	0.00143724
	GO:0038023	signaling receptor activity	F	9	0.0125635
	GO:0005200	structural constituent of cytoskeleton	F	4	0.0379848
	GO:0046906	tetrapyrrole binding	F	6	0.0113445
	GO:0004888	transmembrane signaling receptor activity	F	8	0.0255214
	GO:0055074	calcium ion homeostasis	P	6	0.00495014
	GO:0055080	cation homeostasis	P	7	0.0122177
	GO:0001775	cell activation	P	9	0.0184928
	GO:0006874	cellular calcium ion homeostasis	P	6	0.00423645
	GO:0030003	cellular cation homeostasis	P	7	0.00571587
	GO:0055082	cellular chemical homeostasis	P	9	0.00563102
	GO:0072503	cellular divalent inorganic cation homeostasis	P	6	0.00563102
	GO:0019725	cellular homeostasis	P	9	0.0125635
	GO:0006873	cellular ion homeostasis	P	9	0.00331979
	GO:0006875	cellular metal ion homeostasis	P	7	0.00282901
	GO:0048878	chemical homeostasis	P	9	0.0311243
	GO:0006935	chemotaxis	P	9	0.00732783
	GO:0051480	cytosolic calcium ion homeostasis	P	6	0.00104986
	GO:0072507	divalent inorganic cation homeostasis	P	6	0.00604798
	GO:0007204	elevation of cytosolic calcium ion concentration	P	6	0.000976652
	GO:0035162	embryonic hemopoiesis	P	4	0.00571587
	GO:0048821	erythrocyte development	P	4	0.00130935
	GO:0030218	erythrocyte differentiation	P	6	0.00105897
	GO:0034101	erythrocyte homeostasis	P	6	0.00130831
	GO:0046629	gamma-delta T cell activation	P	2	0.0379848
	GO:0042492	gamma-delta T cell differentiation	P	2	0.0379848
	GO:0015669	gas transport	P	6	6.99255e-08
	GO:0007186	G-protein coupled receptor signaling pathway	P	8	0.0173796
	GO:0007187	G-protein coupled receptor signaling pathway, coupled to cyclic nucleotide second messenger	P	6	0.00933486
	GO:0030097	hemopoiesis	P	11	0.000475534
	GO:0048534	hemopoietic or lymphoid organ development	P	11	0.000799943
	GO:0048872	homeostasis of number of cells	P	6	0.00697699
	GO:0042592	homeostatic process	P	15	0.000214543
	GO:0002520	immune system development	P	11	0.000980746
	GO:0002376	immune system process	P	15	0.0056127
	GO:0050801	ion homeostasis	P	9	0.00571587
	GO:0040011	locomotion	P	12	0.0236564
	GO:0045199	maintenance of epithelial cell apical/basal polarity	P	2	0.0379848
	GO:0055065	metal ion homeostasis	P	7	0.00382951
	GO:0030099	myeloid cell differentiation	P	8	0.000916214
	GO:0015671	oxygen transport	P	5	6.99255e-08
	GO:0006779	porphyrin-containing compound biosynthetic process	P	4	0.00104986
	GO:0006778	porphyrin-containing compound metabolic process	P	4	0.00793681
	GO:0070474	positive regulation of uterine smooth muscle contraction	P	2	0.013878
	GO:0065008	regulation of biological quality	P	19	0.00417887
	GO:0070472	regulation of uterine smooth muscle contraction	P	2	0.013878
	GO:0042221	response to chemical stimulus	P	18	0.0383681
	GO:0009605	response to external stimulus	P	13	0.00604798
	GO:0042330	taxis	P	9	0.00732783
	GO:0033014	tetrapyrrole biosynthetic process	P	4	0.00104986
	GO:0033013	tetrapyrrole metabolic process	P	4	0.00793681
	GO:0070471	uterine smooth muscle contraction	P	2	0.013878
SP6
	GO:0046631	alpha-beta T cell activation	P	7	0.0023121
	GO:0046632	alpha-beta T cell differentiation	P	6	0.0109395
	GO:0001775	cell activation	P	18	0.0023121
	GO:0001816	cytokine production	P	11	0.0174419
	GO:0030097	hemopoiesis	P	16	0.00412089
	GO:0048534	hemopoietic or lymphoid organ development	P	17	0.0023121
	GO:0002520	immune system development	P	18	0.00195953
	GO:0002376	immune system process	P	30	0.00181296
	GO:0045321	leukocyte activation	P	16	0.00153005
	GO:0002521	leukocyte differentiation	P	11	0.0176995
	GO:0046649	lymphocyte activation	P	14	0.0023121
	GO:0030098	lymphocyte differentiation	P	10	0.00516348
	GO:0050865	regulation of cell activation	P	10	0.0280931
	GO:0042110	T cell activation	P	13	0.00153005
	GO:0030217	T cell differentiation	P	10	0.00153005
	GO:0048538	thymus development	P	5	0.0240608
