# Supplementary material for: Fighting a Losing Battle: Vigorous Immune Response Countered by Pathogen Suppression of Host Defenses in the Chytridiomycosis-Susceptible Frog Atelopus zeteki
Source: G3 (Bethesda). 2014 May 19;4(7):1275–89. doi: 10.1534/g3.114.010744 (PMC4455776; doi:10.1534/g3.114.010744)
Supplement: Supporting Information [file supp_g3.114.010744_TableS2.xls]

## Sheet: Table S2
Table S2. Complete list of all genes related to immune system function found to be differentially expressed among treatment groups in the skin of Atelopus zeteki.
Category	Contig ID	BLAST Description	NAIVE vs UNINFECTED		CLEARED vs UNINFECTED		NAIVE vs CLEARED
			logFC	P-value	logFC	P-value	logFC	P-value
B cells
	comp185813_c1	b-cell antigen receptor complex-associated protein alpha chain isoform 1	1.51355	0.00202827	0.84036	0.0480238
	comp180714_c0	b-cell lymphoma 3 protein	3.01851	3.6e-19	1.65215	2.06e-06
	comp178689_c0	b-cell cell lymphoma 7a	0.700687	0.0295662
	comp175645_c0	b-cell cell lymphoma 9-like protein	-0.798578	0.0091534
	comp155315_c0	b-cell lymphoma leukemia 10	0.680049	0.0457459
	comp175841_c0	b-cell lymphoma leukemia 11a	-0.670608	0.0354226
	comp178217_c0	b-cell lymphoma leukemia 11b isoform 2	-0.763256	0.0128294
	comp190871_c0	b-cell lymphoma leukemia 11b isoform 2	-1.63704	8.65e-07	-0.957732	0.0477077
	comp180387_c4	b-cell receptor cd22-like	5.29272	6.16e-27
	comp170826_c0	b-cell translocation gene anti-proliferative	0.910706	0.016639
	comp185972_c0	fc receptor-like protein 3-like	3.13319	1.40082e-12
	comp171414_c0	fc receptor-like protein 3-like	4.8567	2.70399e-21			2.31	0.0251512
	comp179022_c0	fc receptor-like protein 3-like	4.95773	2.40048e-27
	comp185906_c0	fc receptor-like protein 5-like	3.44959	3.12061e-13
	comp183039_c1	fc receptor-like protein 5-like	5.16382	3.50975e-42	3.86	3.86096e-18
	comp182355_c0	fc receptor-like protein 5-like	3.67735	1.12261e-21	3.08	2.63944e-06
Cytokines
	comp175800_c0	chemokine receptor 4	3.19427	4.31e-15	2.22244	6.59e-06
	comp173470_c1	chemokine-like receptor 1-like	2.34155	1.07e-07
	comp178041_c0	chemokine-like receptor 1-like	5.03597	9.92e-48
	comp178041_c0	chemokine-like receptor 1-like			3.34775	1.33e-12
	comp180535_c0	chemokine-like receptor 1-like	1.63178	3.15e-05
	comp157729_c0	c-c chemokine receptor type 11	2.30617	6.341e-11	1.91203	0.00490534
	comp105542_c0	c-c chemokine receptor type 3	3.01201	2.81e-11
	comp184267_c0	c-c motif chemokine 19 precursor	3.3652	1.25e-14	2.46581	4.35e-15
	comp135199_c0	c-c motif chemokine 27	4.81638	2.23e-31	3.90442	9.38e-19
	comp186024_c3	c-c motif chemokine 28 precursor	-1.8756	0.000145213	-2.72684	0.000488175
	comp184185_c0	c-x-c chemokine receptor type 2	5.21727	7.38e-22
	comp175038_c0	c-x-c motif chemokine 10	7.03559	1.61e-17
	comp152505_c0	c-x-c motif chemokine 10-like	9.4522	6.84e-25			5.33745	0.0111025
	comp162211_c0	c-x-c motif chemokine 14	1.08184	0.00057884
	comp135321_c0	suppressor of cytokine signaling 1	4.65119	2.92e-40	3.05864	1.19e-25
	comp179698_c1	suppressor of cytokine signaling 2			-1.11936	0.0214908
	comp136578_c0	suppressor of cytokine signaling 3	7.85108	4.83e-66	6.31013	1.52e-56
	comp169801_c0	suppressor of cytokine signaling 4	1.58494	0.000741177
CD proteins
	comp177196_c0	cd180 antigen	2.50366	1.77e-09
	comp176950_c0	cd276 antigen	1.45228	1.09e-05	1.57591	0.000708649
	comp159481_c0	cd3e epsilon (cd3-tcr complex)	3.56975	4.96e-10
	comp163166_c0	leukocyte antigen cd37	1.17992	0.000766171	1.09202	0.0187072
	comp185118_c0	cd4 receptor precursor	2.0011	8.73e-05	1.51327	0.000995993
	comp182609_c0	cd48 antigen-like	-1.8963	2.9e-09	-1.53458	1.84e-05
	comp182513_c0	cd59 glyco	-1.97753	6.14e-09	-1.24194	0.00247544
	comp171355_c0	cd63 antigen	2.22101	1.67e-09	1.80345	4.59e-05
	comp138912_c0	cd81 antigen			-1.05086	0.00874403
	comp184328_c1	cd93 antigen	2.19942	1.86e-11	1.7026	0.000799857
	comp177058_c0	early activation antigen cd69	1.90398	6.58233e-10
Complement
	comp182795_c0	complement 1 subcomponent q polypeptide gamma	1.41333	4.04e-06	0.872651	0.0141941
	comp172260_c0	complement c1q subcomponent subunit a	3.36324	7.11e-24	2.41856	5.02e-17
	comp180370_c0	complement c1q subcomponent subunit b	3.54187	3.29e-24	2.80349	6.36e-21
	comp147446_c0	complement c1q tumor necrosis factor-related protein 1-like	-2.12602	3.28e-10	-1.65678	0.000774075
	comp177783_c0	complement c1s subcomponent	1.5933	1.24e-06	1.15128	0.00381218
	comp184954_c0	complement c2 isoform 1	2.08854	1.29e-09	1.83931	3.9e-07
	comp174282_c0	complement c3-like	4.68366	6e-17	4.68223	2.47e-17
	comp182857_c0	complement c3-like	2.95667	2.21e-14	3.40311	3.92e-13
	comp186474_c0	complement c3-like	1.65499	6.59e-05	1.65062	0.00348433
	comp184404_c0	complement c4-a isoform 1			1.29907	0.00290639
	comp180180_c0	complement c5	2.86552	1.48e-17	3.30112	6.65e-12
	comp180073_c0	complement component c7	3.23495	1.27e-24	2.95625	1.16e-12
	comp169123_c0	complement factor b	5.21503	1.06e-32	4.4119	1.41e-38
	comp185571_c0	complement factor h	-1.45402	0.000989047
	comp186898_c0	complement factor h-like	0.632527	0.0270195
	comp181256_c0	complement factor properdin	-0.987321	0.0129994
	comp104753_c0	response gene to complement 32 protein	1.3484	0.00013963
Immunoglobulins
	comp182372_c1	high affinity immunoglobulin epsilon receptor subunit gamma	3.74281	7.86e-27	2.48885	2.81e-17
	comp177881_c0	immunoglobulin j chain					-2.77717	0.0167689
	comp104027_c0	immunoglobulin light chain type iii			2.78019	2.47e-05	-3.14346	0.00457527
	comp179793_c0	immunoglobulin light chain type iii			2.18875	0.0296027	-2.69505	0.0285021
	comp183520_c0	immunoglobulin superfamily containing leucine-rich repeat protein 2			1.67598	0.00554229
	comp174674_c0	immunoglobulin superfamily member 1 isoform 1	2.27056	4.91e-08
	comp184255_c0	immunoglobulin superfamily member 10	-4.13036	5.96e-22	-3.48095	5.88e-19
	comp183444_c0	immunoglobulin superfamily member 3 isoform 2	1.16501	0.000302032	0.903703	0.0103476
	comp172691_c0	immunoglobulin superfamily member 6	2.84745	2.25e-07
	comp180698_c0	immunoglobulin y heavy chain constant region	-	-	4.87421	1.08e-10	-4.00307	0.00151967
	comp185317_c1	paired immunoglobulin-like type 2 receptor alpha	1.84191	9e-11	0.927977	0.0133107
	comp181064_c1	sema immunoglobulin domain and gpi membrane 7a	1.99464	9.29e-11	1.3611	2.23e-05
	comp186677_c0	sema immunoglobulin domain short basic 3f precursor	-1.16614	0.000504698
	comp179450_c0	carcinoembryonic antigen-related cell adhesion molecule 1-like	1.38645	0.00134957
	comp170968_c0	carcinoembryonic antigen-related cell adhesion molecule 1-like	2.36721	1.74208e-08
Interferons
	comp182533_c4	interferon alpha beta receptor 1	1.6829	3.4e-05
	comp186049_c0	interferon alpha beta receptor 2	0.841006	0.0034787
	comp171156_c0	interferon gamma receptor 1	0.687557	0.021985
	comp178863_c0	interferon gamma receptor 2	1.41633	2.72e-07	1.35912	2.53e-05
	comp156515_c0	interferon induced transmembrane protein 1	10.0681	1.08e-48
	comp187103_c0	interferon regulatory factor 1	4.47236	5.25e-17	2.68943	3.5e-11
	comp157123_c0	interferon regulatory factor 3	2.67047	1.13e-06
	comp180433_c0	interferon regulatory factor 3	2.60989	1.63e-10	1.54516	1.11e-05
	comp185904_c0	interferon regulatory factor 7	1.82007	0.0111674	2.41001	2.18e-06
	comp154386_c0	interferon regulatory factor 8	3.51791	5.02e-18	2.13675	2.62e-08
	comp181638_c0	interferon-induced gtp-binding protein mx2	2.65342	4.32e-09	1.92529	4.47e-09
	comp149793_c0	interferon-induced guanylate-binding protein 1-like	4.33803	8.93e-12
	comp159281_c0	interferon-induced helicase c domain-containing protein 1	3.42222	6.14e-22	2.4296	2.51e-11
	comp185197_c0	interferon-induced helicase c domain-containing protein 1	2.05574	3.73e-11	1.31537	3.2e-06
	comp185690_c0	interferon-induced protein with tetratricopeptide repeats 5	2.55504	4.68e-11	1.83085	1.05e-09
	comp167839_c0	interferon-induced transmembrane protein 1	3.10685	3.68e-10
	comp161630_c0	interferon-induced transmembrane protein 3-like	1.0023	0.0042729
	comp165206_c0	interferon-induced very large gtpase 1-like	1.65104	0.00426661
	comp180943_c0	interferon-induced very large gtpase 1-like	1.88004	1.18e-05	1.28946	0.000287473
	comp181009_c0	interferon-induced very large gtpase 1-like	2.67159	3.24e-07
	comp185451_c0	interferon-induced very large gtpase 1-like	1.58606	0.00125057	1.36419	0.00206612
	comp186807_c0	interferon-induced very large gtpase 1-like	1.33666	0.00633912	0.846808	0.030583
	comp186817_c0	interferon-induced very large gtpase 1-like	2.32871	2.19e-07	1.47723	1.23e-05
	comp186864_c0	interferon-induced very large gtpase 1-like	1.72313	7.35e-05	1.75868	8.93e-06
	comp187214_c1	interferon-induced very large gtpase 1-like			1.05498	0.00362057
	comp183074_c0	interferon-inducible gtpase 5	-0.654691	0.0316093
	comp186712_c0	interferon-inducible gtpase 5	2.81914	6.8e-15	1.78611	6.59e-09
	comp167079_c0	interferon-related developmental regulator 1	1.50864	2.9e-06	1.31594	0.00139584
	comp176437_c0	interferon-related developmental regulator 2	1.07637	0.000828677
Interleukins
	comp157098_c1	interleukin-1 beta	6.34864	3.34e-21
	comp148253_c0	interleukin-1 receptor accessory protein	1.65357	6.02e-09	1.00919	0.00313086	3.84664	0.0108091
	comp185665_c0	interleukin-1 receptor-associated kinase 2	2.43902	2.03e-10	1.64199	5.57e-07
	comp177135_c0	interleukin-1 receptor-associated kinase 3	5.72907	1.05e-30			3.42289	0.00102405
	comp154138_c0	interleukin-1 receptor-associated kinase 4	1.0737	0.00102916
	comp184916_c0	interleukin-2 receptor subunit beta	0.861	0.00327715
	comp168983_c0	nuclear factor interleukin-3-regulated protein	3.78995	1.96e-25	2.69239	6.5e-10	-1.89205	0.000885601
	comp186596_c0	interleukin 4 receptor	1.94456	1.4e-10	1.074	0.000998526
	comp159554_c0	interleukin-6 precursor	9.52025	5.19e-25			4.86169	0.00686633
	comp180252_c0	interleukin-6 receptor subunit alpha	1.25689	0.0052087	1.16448	0.00434814
	comp182062_c0	interleukin-7 receptor subunit alpha	4.46127	2.44e-16
	comp182295_c1	interleukin-8	9.33678	1.72e-30	5.82203	1.06e-31	3.52315	0.0395373
	comp151977_c0	interleukin 10	12.0453	3.55e-28
	comp184086_c2	interleukin 10 beta precursor	2.79114	2.83e-17	2.57918	1.37e-13
	comp179690_c0	interleukin-10 receptor subunit alpha	2.17434	8.21e-11
	comp179842_c0	interleukin-11 receptor subunit alpha	-0.699409	0.0424266
	comp173204_c0	interleukin-12 subunit beta	10.3858	1.14e-46
	comp172818_c0	interleukin-13 receptor subunit alpha-1	2.19775	4.63e-12	1.55908	0.000335963
	comp183674_c0	interleukin-13 receptor subunit alpha-2	2.89502	1.46e-08	2.08519	0.00181911
	comp171737_c0	interleukin 17	12.7689	2.441e-33			4.66399	0.00170291
	comp175077_c0	interleukin 17	5.28202	2.91e-07			4.4606	0.0460501
	comp164435_c1	interleukin-17c	8.81922	2.07e-42	6.51852	1.03e-59
	comp155387_c0	interleukin 17d			0.671056	0.0291855
	comp149222_c0	interleukin 17f	11.1332	3.47e-30			4.21991	0.0385624
	comp185421_c5	interleukin-17 receptor a	1.78627	4.07e-08	1.33943	1.81e-05
	comp178726_c0	interleukin-17 receptor c	1.16286	0.000244744	1.00445	0.0012626
	comp177253_c0	interleukin-17 receptor d	-2.72694	2.18e-09	-1.58092	0.000863739
	comp168225_c0	interleukin-17 receptor e-like	6.47326	2.19e-48	5.27902	5.04e-45
	comp186684_c3	interleukin-18	3.17375	1.35e-14	2.85485	3.46e-15
	comp182070_c0	interleukin-18 receptor 1	1.63493	4.25e-05
	comp181544_c0	interleukin-21 receptor	4.61198	1.27e-15
	comp182027_c0	interleukin-23 receptor	4.44698	1.18e-16
	comp162303_c0	interleukin-26	7.4447	1.38e-15
	comp170051_c0	interleukin-27 subunit beta	4.27619	9.35e-24
	comp174118_c0	interleukin-28 receptor subunit alpha isoform 1	-0.965043	0.0335038
	comp186490_c0	interleukin-31 receptor subunit alpha isoform 1	3.02822	1.21e-21	2.3648	8.03e-09
	comp169681_c0	interleukin-34	2.28888	5e-05
	comp106759_c0	interleukin enhancer binding factor 2			0.908169	0.0379432
	comp173580_c0	interleukin- partial	1.96781	6.45e-07	2.25187	2e-12
Other leukocyte-related
	comp178461_c0	fibroleukin	3.08095	2.51e-12	2.17435	0.00125122
	comp184563_c0	granulocyte colony-stimulating factor receptor	2.76539	8.56e-21	1.86902	8.78e-09
	comp159608_c0	granulocyte colony-stimulating factor-like	8.54785	5.15e-23			5.73851	0.000660432
	comp176514_c0	granulocyte-macrophage colony-stimulating factor receptor subunit alpha-like	4.61785	3.63e-17
	comp183352_c0	leukocyte elastase inhibitor	0.667027	0.0262947	1.34659	5e-06	-2.13072	0.0193364
	comp103926_c0	leukocyte receptor cluster member 9	2.01141	4.76e-09
	comp170007_c1	leukotriene a-4 hydrolase	1.57127	9.75e-06	1.10827	0.0290355
	comp178216_c0	leukotriene b4 receptor	6.8498	4.81e-49	5.58783	2.03e-20
	comp175492_c0	lymphocyte cytosolic protein 2	0.779349	0.0329242
	comp174327_c0	lymphocyte-specific protein 1	2.86826	5.27e-15	2.40711	1.6e-09
	comp162085_c0	lymphoid enhancer-binding factor 1 isoform 2	0.929218	0.046818
Macrophages
	comp186604_c0	macrophage colony-stimulating factor 1 receptor	3.08745	1.62e-21	2.27559	2.13e-09
	comp181311_c0	macrophage mannose receptor 1	1.10809	0.00738051
	comp184542_c0	macrophage mannose receptor 1	3.04999	3.75e-16	2.21691	0.000174063
	comp190277_c0	macrophage migration inhibitory factor			1.83438	0.038042
	comp57678_c0	macrophage migration inhibitory factor	-1.67055	8.96e-07	-1.22081	0.0372796
	comp173941_c0	macrophage-stimulating protein receptor	-0.962691	0.0109318
	comp185400_c1	monocyte to macrophage differentiation protein	1.65707	4.57119e-10
	comp183848_c0	natural resistance-associated macrophage protein 1	5.77924	1.7e-51	3.71273	9.4e-24	2.07513	0.0410272
	comp182382_c0	natural resistance-associated macrophage protein 2	1.63916	9.9e-10	1.10614	0.00111732
MHC
	comp182757_c1	beta-2 microglobulin			1.8	1.66236e-06
	comp176602_c0	class ii histocompatibility m alpha chain-like			1.0299	0.000428543
	comp166439_c0	hla class ii histocompatibility antigen gamma chain			1.79	1.39436e-07
	comp182642_c0	mhc class ia alpha partial	0.895264	0.0027496	0.843364	0.00264108
	comp186860_c0	mhc class ia alpha partial	0.812658	0.0284233	1.03891	0.00453744
	comp183529_c1	mhc class ii antigen	1.38054	1.48e-06	1.85719	1.25e-10
Neutrophils
	comp167088_c0	neutrophil cytosolic factor 1	4.95157	2.06e-24
	comp106628_c0	neutrophil cytosolic factor 2	5.27399	3.78e-34	3.95985	2.19e-18
	comp175272_c0	neutrophil cytosol factor 4	4.91036	4.49e-31
NF-κβ
	comp179394_c0	nf-kappa-b inhibitor alpha	4.188	3.91e-26	2.17418	3.7e-10
	comp150743_c0	nf-kappa-b inhibitor epsilon	0.897029	0.0032019
	comp184796_c0	nf-kappa-b inhibitor zeta	2.64776	1.052e-12	1.73751	4.99e-06
	comp184980_c1	nuclear factor nf-kappa-b p100 subunit	2.062	7.25e-12	0.948434	0.00223637
	comp166182_c0	nuclear factor nf-kappa-b p105 subunit	1.4759	1.07e-05	0.707427	0.0128357
	comp167214_c0	nuclear factor related to kappa-b-binding protein	0.768852	0.00567622
T cells
	comp104500_c0	calcipressin-1 isoform 1	1.07822	0.0178014
	comp161266_c1	calcipressin-3 isoform 1	0.77399	0.0207294
	comp189113_c0	lymphokine-activated killer t-cell-originated protein kinase	-2.1429	1.89e-09	-1.50724	0.0120581
	comp182950_c0	nuclear factor of activated t- cytoplasmic 2	1.86187	4.86e-05
	comp183861_c0	nuclear factor of activated t- cytoplasmic 4 isoform 2	1.85346	1.93e-07
	comp186997_c2	t cell receptor beta	3.21458	1.8e-07
	comp179992_c0	t-cell activation rho gtpase-activating protein	3.47092	1.79e-18	1.96683	8.38e-06
	comp166959_c0	t-lymphocyte surface antigen ly-9-like	-2.7436	1.53e-06	-2.73223	0.00151387
Toll-like receptors (TLRs)
	comp179093_c0	toll interleukin-1 receptor domain-containing adapter protein	-1.54847	2.39e-05
	comp180985_c0	toll-interacting protein	1.35296	5.21e-06	1.03028	0.0122112
	comp169170_c0	toll-like receptor 2 type-1-like	1.60636	2.32e-06
	comp174194_c0	toll-like receptor 3	-2.15156	1.109e-05
	comp183517_c0	toll-like receptor 5	10.0917	5.82e-41
	comp185398_c3	toll-like receptor 21			1.4963	0.00012972
	comp185095_c0	toll-like receptor partial	1.66051	1.25e-06
Tumor necrosis factors (TNRs)
	comp155880_c0	tumor necrosis factor	2.99	6.82e-11	0.998492	0.00221202
	comp168808_c0	tumor necrosis factor alpha-induced protein 2	1.54	0.000934555
	comp181798_c0	tumor necrosis factor alpha-induced protein 2	2.91	1.27e-13	1.70191	4.07e-06
	comp185244_c2	tumor necrosis factor alpha-induced protein 3	3.17	1.02e-16	1.21401	0.00503305
	comp181232_c0	tumor necrosis factor alpha-induced protein 8-like protein 2	1.84	4.54e-08
	comp165092_c0	tumor necrosis factor ligand superfamily member 13	2.1	8.04e-12	1.44884	1.25e-05
	comp182763_c1	tumor necrosis factor ligand superfamily member 15	1.56	1.08e-05
	comp176807_c0	tumor necrosis factor ligand superfamily member 9-like	3.87	1.05e-11
	comp185872_c0	tumor necrosis factor receptor superfamily member 10b-like	1.67	1.2e-07	1.31236	0.000234664
	comp185970_c2	tumor necrosis factor receptor superfamily member 11a	1.7	4.18e-08
	comp158243_c0	tumor necrosis factor receptor superfamily member 11b	7.22	2.72e-30			2.9256	0.0140073
	comp147985_c0	tumor necrosis factor receptor superfamily member 16			0.95547	0.0127188
	comp177257_c0	tumor necrosis factor receptor superfamily member 18	3.56	2.09e-09
	comp168815_c0	tumor necrosis factor receptor superfamily member 19	-1.54	4.65e-06
	comp178049_c0	tumor necrosis factor receptor superfamily member 19l	4.91	3.25e-53	4.26556	8.94e-36
	comp186894_c4	tumor necrosis factor receptor superfamily member 1a	1.28	0.000116082	1.25735	0.000665375
	comp182528_c1	tumor necrosis factor receptor superfamily member 21	3.84	8.22e-34	3.23594	3.53e-29
	comp173626_c0	tumor necrosis factor receptor superfamily member 25	3.35	2.91e-08
	comp186789_c0	tumor necrosis factor receptor superfamily member 3	1.5	1.01e-05	1.01513	0.00640468
	comp176733_c0	tumor necrosis factor receptor superfamily member 5	2.46	4.18e-09
	comp174031_c0	tumor necrosis factor receptor superfamily member 6b	5.79	6.68e-44	4.39761	4.41e-46
	comp187042_c5	tumor necrosis factor receptor superfamily member 9	4.74	2.13e-24	2.10821	6.86e-08	2.63754	0.0246846
	comp155584_c0	tumor necrosis factor receptor superfamily member edar	-1.42	1.88e-06
	comp161599_c0	tnf receptor-associated factor 1	3.1	9.51e-12	1.06863	0.000746271
	comp184669_c1	tnf receptor-associated factor 3 isoform 1	2.53	1.63e-12	0.75098	0.0462408
	comp171258_c0	tnf receptor-associated factor 5	1.06	0.00928589
	comp161604_c0	tnf receptor-associated factor 6	1.55	8.66e-07	0.745858	0.0270413
	comp168881_c0	tnf receptor-associated protein 1	0.72	0.018995
	comp178694_c0	tnfaip3-interacting protein 1	2.31	5.74e-11	1.51586	0.00140275
	comp181146_c0	tnfaip3-interacting protein 2	5.54	5.68e-29	3.06554	1.74e-13	2.48767	0.0425603
Other immune related genes
	comp173678_c0	allograft inflammatory factor 1-like	3.3727	2.34732e-31
	comp167247_c0	bactericidal permeability-increasing protein	2.3545	1.93e-15	1.85394	5.27e-07
	comp183801_c0	bactericidal permeability-increasing protein precursor	1.65271	1.5e-06	1.99282	1.54e-06
	comp148102_c0	chitinase 1	2.2415	8.28511e-06	3.34	2.59159e-14
	comp105578_c0	granzyme a			-0.98	0.00918332
	comp186290_c0	immune-responsive gene 1	10.063	2.28e-31	8.59402	1.03e-64
	comp175174_c0	immune-responsive gene 1 protein homolog	9.09231	9.83e-67	6.08912	5.38e-28	3.01066	0.00270012
	comp185206_c0	mast cell carboxypeptidase a	-1.75651	2.03e-08	-2.05819	4.95e-06
	comp186392_c1	matrix metallopeptidase 7 ( uterine) precursor	6.73	1.13e-39	5.14	1.01e-26
	comp174636_c0	matrix metalloproteinase 9	9.4	1.4e-44	7.3	4.32e-28
	comp180266_c0	natural cytotoxicity triggering receptor 3 ligand 1	1.09992	0.00463151
	comp181353_c0	pannexin-1	-1.34	0.0033002
