# Supplementary material for: Fighting a Losing Battle: Vigorous Immune Response Countered by Pathogen Suppression of Host Defenses in the Chytridiomycosis-Susceptible Frog Atelopus zeteki
Source: G3 (Bethesda). 2014 May 19;4(7):1275–89. doi: 10.1534/g3.114.010744 (PMC4455776; doi:10.1534/g3.114.010744)
Supplement: Supporting Information [file supp_g3.114.010744_TableS3.xls]

## Sheet: Table S3
Table S3. Complete list of all genes related to immune system function found to be differentially expressed among treatment groups in the spleen of Atelopus zeteki.
Category	Contig ID	BLAST Description	NAIVE vs UNINFECTED		CLEARED vs UNINFECTED		NAIVE vs CLEARED
			logFC	P-value	logFC	P-value	logFC	P-value
B cells
	comp186153_c0	b- and t-lymphocyte attenuator-like	-1.70875	1.7e-07	-1.00124	0.025366
	comp185813_c1	b-cell antigen receptor complex-associated protein alpha chain isoform 1	-1.45475	1.89e-05	-1.44291	0.00675699
	comp158615_c0	b-cell cll lymphoma 7 protein family member b isoform 1	1.20225	0.000150925	1.23413	9.92193e-05
	comp178689_c0	b-cell cll lymphoma 7a			0.710932	0.0265182
	comp178974_c1	b-cell linker	-0.739577	0.0330895
	comp180714_c0	b-cell lymphoma 3 protein	1.5196	0.000119178	1.23738	0.00247933
	comp186209_c0	b-cell lymphoma 6 protein	1.80637	2.11e-06	1.43546	3.41273e-06
	comp175841_c0	b-cell lymphoma leukemia 11a	-1.35071	0.000652067	-0.978883	0.0166277
	comp178217_c0	b-cell lymphoma leukemia 11b isoform 2	-1.06171	0.000544335	-0.894015	0.0085325
	comp190871_c0	b-cell lymphoma leukemia 11b isoform 2	-2.43528	9.05e-09	-2.14487	3.98569e-05
	comp180387_c4	b-cell receptor cd22-like			-1.54027	0.000426299
	comp184472_c0	b-cell receptor-associated protein 31	0.750637	0.0291878	0.860527	0.00634306
	comp183523_c2	b-cell scaffold protein with ankyrin repeats-like	-1.13252	0.00180507	-1.36944	8.17363e-05
	comp170826_c0	b-cell translocation gene anti-proliferative	1.13056	0.000437154	1.80374	1.55234e-06
	comp106212_c0	pre-b-cell leukemia transcription factor 1 isoform 2			-1.00489	0.0257148
	comp175279_c0	pre-b-cell leukemia transcription factor-interacting protein 1			-0.797397	0.0297139
	comp171414_c0	fc receptor-like protein 3-like	-1.21499	6.18934e-05
	comp185972_c0	fc receptor-like protein 3-like			-1.06	0.00685692
	comp175388_c0	fc receptor-like protein 3-like	-1.78925	5.54085e-08	-1.36	0.00194501
	comp185906_c0	fc receptor-like protein 5-like	-1.24211	2.32308e-05	-1.78	1.00238e-07
	comp182355_c0	fc receptor-like protein 5-like	4.10522	2.40831e-19	2.8	2.41066e-13
	comp183039_c1	fc receptor-like protein 5-like	3.62716	5.75683e-27			2.86	0.000137238
	comp179399_c0	fc receptor-like protein 5-like	-0.907628	0.00356665
Cytokines
	comp157729_c0	c-c chemokine receptor type 11	1.26491	0.00168897
	comp105542_c0	c-c chemokine receptor type 3	1.39373	0.0041258	1.15225	0.000623166
	comp172248_c0	c-c chemokine receptor type 4	-3.333	6.3e-09	-3.1	2.129e-06
	comp184267_c0	c-c motif chemokine 19 precursor	2.29988	1.62e-06	2.42512	7.97306e-10
	comp184185_c0	c-x-c chemokine receptor type 2	1.52652	3.18e-05
	comp174946_c0	c-x-c chemokine receptor type 3	-2.90888	7.52e-08	-2.19443	0.000105265
	comp148619_c0	c-x-c chemokine receptor type 5	-2.18765	2.53e-07	-1.08895	0.0249215
	comp170951_c0	c-x-c chemokine receptor type 7	2.53323	1.95e-10
	comp175038_c0	c-x-c motif chemokine 10			-1.54392	0.0490692
	comp152505_c0	c-x-c motif chemokine 10-like	4.64812	4.66e-09			5.73835	0.000320818
	comp162211_c0	c-x-c motif chemokine 14	1.90588	1.95e-06			2.68585	0.000525247
	comp175960_c0	chemokine (c-c motif) receptor 7	-2.96185	6.9e-16	-2.26631	4.25356e-06
	comp175800_c0	chemokine receptor 4	2.21126	1.17e-07	1.23141	0.00252916
	comp133432_c0	chemokine xc receptor 1			1.05631	0.019131	-1.66221	0.0457645
	comp163740_c0	chemokine-like receptor 1	2.51321	1.55e-05
	comp178041_c0	chemokine-like receptor 1-like	1.5732	3.52e-07			2.05604	0.0197732
	comp180535_c0	chemokine-like receptor 1-like			-0.875623	0.0101712
	comp171780_c0	common cytokine receptor gamma chain a	-1.21555	9.06e-05	-1.33973	0.000850685
	comp182698_c0	cytokine-dependent hematopoietic cell linker			0.875408	0.0447008
	comp180120_c0	cytokine receptor-like factor 3			-1.29	4.11154e-05
	comp135321_c0	suppressor of cytokine signaling 1	2.38285	5.44722e-10	0.95	0.000258418
	comp136578_c0	suppressor of cytokine signaling 3	3.84767	1.78571e-23	2.31	5.08655e-17
	comp169801_c0	suppressor of cytokine signaling 4	0.859455	0.0274628
CD proteins
	comp184552_c0	cd109 antigen	3.49967	3.53e-07
	comp169765_c0	cd164 sialomucin			1.74383	0.00012394
	comp159765_c0	cd209 antigen-like protein 2-like	-1.69747	5.59e-05	-1.32239	0.00392224
	comp169142_c0	cd226 antigen			-1.51265	0.000600451
	comp176950_c0	cd276 antigen	2.34888	1.43e-09	1.76285	1.14409e-08
	comp172096_c0	cd28 antigen	-2.29191	2.34e-09	-0.822714	0.0150001
	comp175545_c0	cd302 antigen	1.56855	7e-05	0.847157	0.0376889
	comp159481_c0	cd3e epsilon (cd3-tcr complex)	-1.77659	1.68e-07	-1.51814	0.000445964
	comp185118_c0	cd4 receptor precursor	-2.09775	2.61e-08	-1.50111	0.00250655
	comp182271_c0	cd48 antigen-like	-0.767346	0.0377788	-0.946921	0.0172366
	comp182513_c0	cd59 glyco			-1.53836	0.00173964
	comp171355_c0	cd63 antigen	1.60344	1.52e-05	1.36039	1.49848e-05
	comp171746_c0	cd8 alpha	-2.8918	1.67e-08	-1.86743	0.000689422
	comp138912_c0	cd81 antigen			0.791577	0.0399363
	comp174860_c0	cd9 antigen	0.775512	0.0300686	0.995628	0.00205305
	comp184328_c1	cd93 antigen	2.78673	3.45e-14	2.65365	1.72221e-13
	comp161813_c0	cd97 antigen			-3.65357	1.01755e-05
Complement
	comp182795_c0	complement 1 subcomponent q polypeptide gamma	1.28614	0.00014247
	comp172260_c0	complement c1q subcomponent subunit a	1.65474	8.6e-06
	comp180370_c0	complement c1q subcomponent subunit b	1.92746	3e-08	1.01617	0.00381085
	comp161607_c0	complement c1q tumor necrosis factor-related protein 2	1.56848	0.0018499
	comp185919_c0	complement c1r subcomponent	1.6249	4.27e-06
	comp177783_c0	complement c1s subcomponent	2.15409	5.3e-11	1.10005	0.00144327
	comp184954_c0	complement c2 isoform 1	1.40053	0.000331431
	comp186474_c0	complement c3-like	0.982969	0.0267879
	comp184404_c0	complement c4-a isoform 1	1.07892	0.00207766	1.55921	1.12135e-06
	comp180180_c0	complement c5	1.1739	0.00245849
	comp180268_c1	complement component c1q receptor			0.746371	0.0202957
	comp162632_c0	complement component c6	3.10203	0.00418024
	comp180073_c0	complement component c7	1.83621	6.58e-08	1.94129	3.01708e-11
	comp169123_c0	complement factor b	1.64963	3.32e-06			2.25509	0.0147276
	comp167601_c0	complement factor d			0.766706	0.0283928	-1.55078	0.0493263
	comp185571_c0	complement factor h	1.45954	0.0198398
	comp171840_c0	complement factor h-like	0.947196	0.00721955	0.85667	0.0226752
	comp186898_c0	complement factor h-like	1.32666	0.0191608
Immunoglobulins
	comp162251_c0	immunoglobulin gamma- partial	3.47415	3.62e-10			3.96889	0.000263917
	comp181715_c0	immunoglobulin heavy chain secretory partial	-2.43222	1.6e-07	-1.55864	0.0100646
	comp165917_c0	immunoglobulin heavy chain vh1djc partial	2.10511	2.05e-08	1.4026	0.000452346
	comp175282_c0	immunoglobulin heavy chain vh1djc partial	2.07666	3.5e-09
	comp177881_c0	immunoglobulin j chain	3.04573	1.51e-17	2.33256	8.70391e-16
	comp184399_c0	immunoglobulin kappa light chain vlj region	1.2562	0.00121314
	comp167113_c0	immunoglobulin lambda light chain	1.5531	0.0234284
	comp104027_c0	immunoglobulin light chain type iii	1.14666	0.00250364	0.769271	0.0370664
	comp176006_c0	immunoglobulin light chain type iii	0.857345	0.0423983
	comp179793_c0	immunoglobulin light chain type iii	1.77476	4.76e-06	0.950979	0.00681867
	comp155317_c0	immunoglobulin mu heavy chain	3.69494	1.92e-05			4.81192	0.0254635
	comp183520_c0	immunoglobulin superfamily containing leucine-rich repeat protein 2	1.68029	1.16e-06	1.92377	1.0287e-09
	comp174674_c0	immunoglobulin superfamily member 1 isoform 1	1.08817	0.0111048
	comp183444_c0	immunoglobulin superfamily member 3 isoform 2	1.37868	0.000934983	0.987575	0.00851231
	comp172691_c0	immunoglobulin superfamily member 6	2.01542	1.3e-08			2.44935	0.0105489
	comp154613_c0	immunoglobulin superfamily member 8	-0.876068	0.0271617
	comp180698_c0	immunoglobulin y heavy chain constant region	1.64751	2.34e-05	2.88593	2.86487e-19
	comp185317_c1	paired immunoglobulin-like type 2 receptor alpha	1.12119	0.00490684
	comp182803_c1	paired immunoglobulin-like type 2 receptor alpha- partial	-1.29621	0.00478546
Interferons
	comp182533_c4	interferon alpha beta receptor 1			-1.09659	0.0084091
	comp171156_c0	interferon gamma receptor 1	0.84685	0.0090689	0.650398	0.0335757
	comp178863_c0	interferon gamma receptor 2	1.11756	0.00182927
	comp156515_c0	interferon induced transmembrane protein 1	3.87286	1.49e-11
	comp187103_c0	interferon regulatory factor 1			-1.22269	0.0010916
	comp180433_c0	interferon regulatory factor 3			-0.920636	0.0248312
	comp175121_c0	interferon regulatory factor 4			-1.61258	0.00439254
	comp106602_c0	interferon regulatory factor 4-like	-0.865782	0.045446
	comp185904_c0	interferon regulatory factor 7	-1.09355	0.0196123
	comp154386_c0	interferon regulatory factor 8	1.62385	6.55e-06
	comp181638_c0	interferon-induced gtp-binding protein mx2			-0.818994	0.0493464
	comp149793_c0	interferon-induced guanylate-binding protein 1-like			-1.58076	0.004977
	comp159281_c0	interferon-induced helicase c domain-containing protein 1			-0.951189	0.0210992
	comp185197_c0	interferon-induced helicase c domain-containing protein 1			-0.778253	0.0393233
	comp185690_c0	interferon-induced protein with tetratricopeptide repeats 5			-0.809501	0.0253295
	comp167839_c0	interferon-induced transmembrane protein 1	-1.67294	5.13e-07	-1.17899	0.0221071
	comp161630_c0	interferon-induced transmembrane protein 3-like	2.95702	3.83e-14	1.95586	3.46493e-07
	comp173421_c0	interferon-induced transmembrane protein 3-like	-2.19165	0.000549574	-3.15613	1.23306e-08
	comp159425_c0	interferon-induced very large gtpase 1-like	-1.44363	0.00726323
	comp165206_c0	interferon-induced very large gtpase 1-like			-1.14082	0.00921817
	comp180943_c0	interferon-induced very large gtpase 1-like			-0.813876	0.028951
	comp181009_c0	interferon-induced very large gtpase 1-like	-0.823184	0.0478643	-1.41106	0.000150024
	comp182529_c0	interferon-induced very large gtpase 1-like	-1.59793	0.00716785	-1.48279	0.00565725
	comp186817_c0	interferon-induced very large gtpase 1-like	-0.879068	0.0269063	-0.898253	0.0072805
	comp187214_c1	interferon-induced very large gtpase 1-like	-1.18246	0.00616277
	comp106306_c0	interferon-inducible double stranded rna-dependent protein kinase activator a			0.879558	0.00550521
	comp183074_c0	interferon-inducible gtpase 5	0.957078	0.00805523	1.47921	3.34059e-06
	comp186664_c0	interferon-inducible gtpase 5	-1.27212	0.00105026	-1.35583	0.00336162
	comp186712_c0	interferon-inducible gtpase 5	-0.956213	0.00503662	-1.0735	0.00580633
	comp176437_c0	interferon-related developmental regulator 2			0.860321	0.0293981
Interleukins
	comp184086_c2	interleukin 10 beta precursor	1.94699	1.11e-10	0.922229	0.00423835
	comp175077_c0	interleukin 17	10.3299	1.94e-25			5.5176	1.70109e-05
	comp178360_c2	interleukin 17d	-2.51258	2.81e-05
	comp186596_c0	interleukin 4 receptor	1.79332	1.83e-07	0.75899	0.0405952
	comp106759_c0	interleukin enhancer binding factor 2	0.819913	0.0424358	0.75443	0.0386574
	comp148253_c0	interleukin-1 receptor accessory protein	1.65398	8.44e-08
	comp185778_c0	interleukin-1 receptor type 1-like			-1.05298	0.0081922
	comp185542_c0	interleukin-1 receptor-associated kinase 1	-0.960123	0.00369756	-0.909183	0.0150916
	comp177135_c0	interleukin-1 receptor-associated kinase 3	2.87592	8.15e-10			2.86574	0.00749517
	comp179690_c0	interleukin-10 receptor subunit alpha	0.963431	0.00376747
	comp179842_c0	interleukin-11 receptor subunit alpha	0.815196	0.0458651
	comp178169_c0	interleukin-12 receptor subunit beta-2 precursor	-1.55373	0.00623934
	comp172818_c0	interleukin-13 receptor subunit alpha-1	2.42379	1.17e-12			1.83146	0.0325218
	comp183674_c0	interleukin-13 receptor subunit alpha-2	6.05558	2.71e-23
	comp185421_c5	interleukin-17 receptor a	0.80462	0.0494338
	comp178726_c0	interleukin-17 receptor c	2.85474	1.35e-09
	comp177253_c0	interleukin-17 receptor d	-1.43952	0.016743	-1.81718	0.0013966
	comp186684_c3	interleukin-18	2.32718	6.82e-07
	comp182070_c0	interleukin-18 receptor 1			-1.16956	0.0153014
	comp170051_c0	interleukin-27 subunit beta	4.30016	4.09e-16			3.44792	0.00468927
	comp186490_c0	interleukin-31 receptor subunit alpha isoform 1	1.86874	8.7e-08
	comp164422_c0	interleukin-5 receptor subunit alpha	-2.1599	8.33e-05	-1.93255	0.0102857
	comp170211_c0	interleukin-6 receptor subunit beta	-3.5486	2.46e-07	-2.42795	0.00498635
	comp184958_c0	interleukin-6 receptor subunit beta	1.6973	4.09e-08	0.693199	0.0359541
	comp182062_c0	interleukin-7 receptor subunit alpha	-1.74086	5.89e-05	-2.03539	4.86085e-07
	comp145017_c0	interleukin-9 receptor	2.53008	0.00977251
Other leukocyte-related
	comp180701_c0	activated leukocyte cell adhesion molecule	2.0722	2.28e-07	2.5787	3.70322e-13
	comp184677_c0	cysteinyl leukotriene receptor 1	-1.15924	0.00197251
	comp178461_c0	fibroleukin	0.710307	0.0491458
	comp184563_c0	granulocyte colony-stimulating factor receptor			-1.9517	5.31176e-07
	comp176514_c0	granulocyte-macrophage colony-stimulating factor receptor subunit alpha-like	2.30071	1.76e-07
	comp163166_c0	leukocyte antigen cd37			-1.03101	0.0105475
	comp103926_c0	leukocyte receptor cluster member 9			1.31471	0.00898472
	comp170007_c1	leukotriene a-4 hydrolase	1.10887	0.00120765	0.845718	0.0141849
	comp103908_c0	leukotriene b4 receptor	-2.07317	0.0060986	-2.2173	0.0014498
	comp178216_c0	leukotriene b4 receptor	2.28261	2.57e-08	-1.16187	0.0361519	3.44882	0.00105921
	comp181135_c0	leukotriene c4 synthase			-1.63002	0.00491617
	comp165945_c0	lymphocyte antigen 96			0.933492	0.0197962
	comp175492_c0	lymphocyte cytosolic protein 2	-0.741882	0.0174376	-0.857945	0.0097972
Macrophages
	comp186604_c0	macrophage colony-stimulating factor 1 receptor	1.57856	2.03e-05
	comp181311_c0	macrophage mannose receptor 1	-1.47727	0.0303569	-1.4567	0.00157023
	comp184542_c0	macrophage mannose receptor 1	2.71432	2.73e-13	0.996092	0.00168224
	comp149796_c0	macrophage receptor marco	1.49594	0.00367429	-1.12065	0.00778661	2.62095	0.00428461
	comp186928_c1	macrophage scavenger receptor types i and ii	1.22941	0.00462604
	comp163667_c0	macrophage-capping protein isoform 1	-1.35146	1.32e-05	-1.10364	0.00451291
	comp173941_c0	macrophage-stimulating protein receptor	1.30063	5.06e-06	1.13029	0.000237308
	comp185400_c1	monocyte to macrophage differentiation protein	1.08234	0.000313619
	comp183848_c0	natural resistance-associated macrophage protein 1	2.7535	1.04174e-16			2.40251	0.000806242
	comp182382_c0	natural resistance-associated macrophage protein 2	0.649804	0.039682
MHC
	comp187207_c0	class ii mhc dm beta			0.725421	0.0425213
	comp184764_c1	mhc class i antigen	1.12064	0.00027659	1.26731	1.14785e-05
	comp160841_c0	mhc class i antigen	-0.980917	0.0460903
	comp182642_c0	mhc class ia alpha partial			-1.15114	0.00322012
	comp167318_c0	minor histocompatibility antigen h13 isoform 2			0.82	0.00136946
	comp182852_c1	minor histocompatibility protein ha-1	-0.930863	0.000662818
Neutrophils
	comp106628_c0	neutrophil cytosolic factor 2	1.36247	0.000337326
	comp175272_c0	neutrophil cytosol factor 4	1.05282	0.0017797
NF-κβ
	comp179394_c0	nf-kappa-b inhibitor alpha	1.45704	1.3346e-05	1.06902	0.00078896
	comp184796_c0	nf-kappa-b inhibitor zeta	2.05499	1.56621e-10	1.24597	2.90706e-05
	comp168983_c0	nuclear factor interleukin-3-regulated protein	3.33406	4.02668e-22
	comp174279_c0	nuclear factor interleukin-3-regulated protein	2.46822	7.97201e-12
T cells
	comp183825_c1	cytotoxic t-lymphocyte protein 4-like	-1.13787	0.0139238	-1.87	1.03159e-05
	comp177104_c0	inducible t-cell costimulator	-1.01543	0.0128893	-1.12492	0.026892
	comp181706_c0	nuclear factor of activated t- cytoplasmic 1	-1.54815	1.59314e-06
	comp182950_c0	nuclear factor of activated t- cytoplasmic 2	-1.14011	0.000539043
	comp185333_c1	t cell receptor alpha chain	-2.69402	2.14472e-10	-2.06926	2.13942e-05
	comp186997_c2	t cell receptor beta	-2.75822	3.78634e-14	-1.61254	0.00193367
	comp193946_c0	t cell receptor beta variable 19	-2.9615	5.05217e-08	-2.34179	9.65743e-05
	comp157638_c0	t-cell acute lymphocytic leukemia protein 1	-1.54779	0.0123243	-1.38693	0.00312968
	comp135597_c0	t-cell acute lymphocytic leukemia protein 1	-1.51227	0.00781666	-1.26422	0.00457058
	comp180416_c0	t-cell differentiation antigen cd6	-3.11146	1.24597e-12	-2.12476	0.000286415
	comp103912_c0	t-cell immunoglobulin and mucin domain containing 4	-1.93803	0.0133461	-3.20848	1.03795e-05
	comp183272_c0	t-cell immunomodulatory protein	0.787643	0.0100979	0.771741	0.0143408
	comp100948_c0	t-cell receptor alpha chain	-4.20028	4.44305e-08	-3.29107	2.15391e-06
	comp136812_c0	t-cell receptor alpha chain	-3.07081	1.7082e-07	-2.86292	9.89026e-05
	comp183357_c0	t-cell receptor alpha chain v region rl-5	-2.7302	1.4806e-15	-1.96104	0.000114787
	comp153538_c0	t-cell receptor beta chain	-3.40813	3.88708e-11	-2.42565	6.8496e-05
	comp151427_c0	t-cell receptor beta chain	-3.24386	4.78438e-10	-1.75366	0.00152082
	comp137067_c0	t-cell receptor beta chain	-3.23654	4.67847e-12	-2.2656	4.91981e-05
	comp167921_c0	t-cell receptor beta chain	-2.93798	2.86768e-10	-1.97788	0.00136822
	comp153207_c0	t-cell receptor beta chain	-2.89919	2.11697e-07
	comp164781_c0	t-cell receptor beta chain	-2.89245	1.46582e-12	-2.03799	0.00123468
	comp100980_c0	t-cell receptor beta chain	-2.85939	2.99325e-08	-1.79401	0.00420412
	comp148731_c0	t-cell receptor beta chain	-2.69275	3.48994e-06	-2.10149	0.00154329
	comp172614_c0	t-cell receptor delta chain	2.00068	4.303e-06
	comp180632_c0	t-cell receptor delta chain	-2.23779	4.7944e-10	-1	0.0102693
	comp176041_c0	t-cell receptor gamma	-3.7408	8.56585e-12	-4.27	2.28238e-10
	comp178628_c0	t-cell receptor gamma chain	-1.81989	0.000519596	-1.63175	0.00576309
	comp171863_c0	t-cell receptor vdj bv7 bj7	-2.40747	2.57743e-11	-2.36	4.81406e-07
	comp176858_c0	t-complex protein 11-like protein 1	1.28251	3.10891e-05
	comp182927_c0	t-complex protein 11-like protein 2			-1.12325	0.0420952
	comp185475_c0	t-lymphocyte activation antigen cd86 precursor	0.974502	0.00632018	1.12613	0.00121736
	comp186548_c0	t-lymphocyte surface antigen ly-9-like	1.1367	0.000378034
	comp152462_c0	t-lymphocyte surface antigen ly-9-like	-1.75454	0.0118603	-1.58982	0.0492302
	comp178135_c0	t-lymphocyte surface antigen ly-9-like			-1.50173	0.0380464
	comp180276_c0	t-lymphocyte surface antigen ly-9-like	-1.13111	0.0217998
	comp187128_c0	t-lymphoma invasion and metastasis-inducing protein 1	-1.41061	1.01883e-05	-1.31095	0.000797694
	comp180842_c0	t-lymphoma invasion and metastasis-inducing protein 2	1.91874	2.5552e-09	1.3272	0.000600451
	comp170997_c0	trans-acting t-cell-specific transcription factor gata-3	-2.51842	7.92627e-10	-2.08275	2.83444e-05
Toll-like receptors (TLRs)
	comp180985_c0	toll-interacting protein	0.739783	0.0280989
	comp178788_c0	toll-like receptor 1 type 1			-1.13313	0.00769946
	comp182752_c2	toll-like receptor 13	1.53731	0.000226858
	comp185121_c0	toll-like receptor 2	1.0111	0.00595828
	comp169170_c0	toll-like receptor 2 type-1-like	1.42908	0.00023436
	comp183517_c0	toll-like receptor 5	2.5416	1.00633e-15			2.9685	0.000145872
	comp185566_c0	toll-like receptor 8			-0.977282	0.0053543
	comp185095_c0	toll-like receptor partial	1.37012	2.55476e-05	0.663436	0.0367991
Tumor necrosis factors (TNRs)
	comp161599_c0	tnf receptor-associated factor 1	1.19096	0.0017349	0.960274	0.0168605
	comp184669_c1	tnf receptor-associated factor 3 isoform 1	1.54429	1.01883e-05
	comp171258_c0	tnf receptor-associated factor 5	-1.02311	0.00122964	-0.752345	0.0414556
	comp161604_c0	tnf receptor-associated factor 6	0.916226	0.00301312
	comp155880_c0	tumor necrosis factor	1.21123	0.000538493	1.01675	0.00290119
	comp181798_c0	tumor necrosis factor alpha-induced protein 2	2.7882	4.67847e-12	1.98253	7.87747e-10
	comp185222_c0	tumor necrosis factor alpha-induced protein 2	-1.1982	0.00417012	-3.2623	5.70539e-11	2.06824	0.0498772
	comp185244_c2	tumor necrosis factor alpha-induced protein 3	1.46353	3.07037e-06
	comp104612_c0	tumor necrosis factor ligand superfamily member 11	-1.64014	1.04721e-05	-1.30749	0.000260079
	comp185872_c0	tumor necrosis factor receptor superfamily member 10b-like	1.01862	0.00330135
	comp185970_c2	tumor necrosis factor receptor superfamily member 11a	2.04718	1.08738e-09
	comp175597_c0	tumor necrosis factor receptor superfamily member 14 precursor			-0.839894	0.0259577
	comp178049_c0	tumor necrosis factor receptor superfamily member 19l	-0.757333	0.0484129	-1.68613	1.92483e-05
	comp186894_c4	tumor necrosis factor receptor superfamily member 1a	1.37668	2.44782e-05	1.02778	0.00114904
	comp182528_c1	tumor necrosis factor receptor superfamily member 21	3.54055	2.86569e-16	1.70546	3.59253e-05
	comp186789_c0	tumor necrosis factor receptor superfamily member 3	1.95494	4.22332e-10	1.05705	0.00113114
	comp156379_c0	tumor necrosis factor receptor superfamily member 4	1.30438	0.0051763	0.969947	0.0339704
	comp176733_c0	tumor necrosis factor receptor superfamily member 5	0.774957	0.0278545
	comp187042_c5	tumor necrosis factor receptor superfamily member 9	2.17613	3.36029e-07	1.43112	1.263e-05
	comp155584_c0	tumor necrosis factor receptor superfamily member edar			1.91665	7.35487e-07
	comp184233_c1	lipopolysaccharide-induced tumor necrosis factor-alpha factor homolog			0.73	0.0084533
	comp178694_c0	tnfaip3-interacting protein 1	1.7841	2.95552e-10
	comp181146_c0	tnfaip3-interacting protein 2	4.25177	2.20857e-27
Other immune related genes
	comp173678_c0	allograft inflammatory factor 1-like	1.48575	7.1384e-06	1.21	1.99428e-05
	comp167247_c0	bactericidal permeability-increasing protein	0.902865	0.0366622
	comp148102_c0	chitinase 1	1.14088	0.00562144	11.47	3.53219e-92	-10.32	1.07344e-43
	comp105578_c0	granzyme a			-1.83	7.53288e-06
	comp174940_c0	granzyme a	-3.82575	1.08312e-08	-4.7	6.1963e-13
	comp156789_c0	granzyme a-like	-3.27207	1.0206e-06	-3.63	8.53359e-07
	comp161522_c0	hemagglutinin amebocyte aggregation factor-like			11.04	2.78e-140	-12.4681	1.08e-60
	comp175174_c0	immune-responsive gene 1 protein homolog	7.63698	2.85076e-69			5.35677	1.2e-14
	comp185459_c0	lectin like natural killer cell surface protein			-1.32033	0.00923182
	comp185206_c0	mast cell carboxypeptidase a	-1.6654	0.000436231
	comp173116_c0	mast stem cell growth factor receptor	-1.00777	0.0490871
	comp186392_c1	matrix metallopeptidase 7 ( uterine) precursor	1.61	4.71e-06			3.57	8.21e-08
	comp174636_c0	matrix metalloproteinase 9	4.44	2.57e-10			5.29	5.89e-05
	comp185043_c0	superkiller viralicidic activity 2-like 2			0.85	0.0014951
