# Supplementary material for: Fighting a Losing Battle: Vigorous Immune Response Countered by Pathogen Suppression of Host Defenses in the Chytridiomycosis-Susceptible Frog Atelopus zeteki
Source: G3 (Bethesda). 2014 May 19;4(7):1275–89. doi: 10.1534/g3.114.010744 (PMC4455776; doi:10.1534/g3.114.010744)
Supplement: Supporting Information [file supp_g3.114.010744_TableS4.xls]

## Sheet: Table S4
Table S4. Complete list of all genes related to immune system function found to be differentially expressed among treatment groups in the intestine of Atelopus zeteki.
Category	Contig ID	BLAST Description	NAIVE vs UNINFECTED		CLEARED vs UNINFECTED		NAIVE vs CLEARED
			logFC	P-value	logFC	P-value	logFC	P-value
B cells
	comp183523_c2	b-cell scaffold protein with ankyrin repeats-like	-0.909678	0.0296117
	comp175841_c0	b-cell lymphoma leukemia 11a			1.09284	0.0144144
	comp186209_c0	b-cell lymphoma 6 protein	0.78704	0.0303525
	comp170826_c0	b-cell translocation gene anti-proliferative	2.10543	3.32e-07	2.0609	7.67e-06
	comp185972_c0	fc receptor-like protein 3-like	1.07907	0.0485105
	comp182355_c0	fc receptor-like protein 5-like	1.45327	0.018754	1.51	0.00083524
	comp183039_c1	fc receptor-like protein 5-like	2.26773	4.56118e-07			2.69698	9.17357e-07
CD Proteins
	comp184328_c1	cd93 antigen	2.10269	8.39624e-05
Cytokines
	comp184267_c0	c-c motif chemokine 19 precursor	1.29522	0.0175353
	comp175800_c0	chemokine receptor 4	1.85207	0.00104255
	comp178041_c0	chemokine-like receptor 1-like	2.12339	3.45e-05
	comp135321_c0	suppressor of cytokine signaling 1	2.28644	5.94e-07	1.34853	0.0256944
	comp179698_c1	suppressor of cytokine signaling 2	1.6003	1.55e-05	1.30487	0.0143222
	comp136578_c0	suppressor of cytokine signaling 3	4.45388	2.08e-16	2.08825	0.000797686
Complement
	comp172260_c0	complement c1q subcomponent subunit a	0.950928	0.0326819
	comp180370_c0	complement c1q subcomponent subunit b	1.2324	0.00276106
	comp184954_c0	complement c2 isoform 1	0.798982	0.0254674
	comp186474_c0	complement c3-like	1.35889	0.00514569	1.22795	0.0171311
	comp182857_c0	complement c3-like	1.50958	0.00184281
	comp180180_c0	complement c5	0.867668	0.047369
	comp185571_c0	complement factor h			-2.27725	0.00573716
	comp186898_c0	complement factor h-like			-1.85003	0.0372606
	comp173343_c0	complement factor properdin			-3.41135	0.0209552
Immunoglobulins
	comp162251_c0	immunoglobulin gamma- partial	1.24288	0.0275271
	comp160678_c0	immunoglobulin iota chain-like	1.64804	0.00635568
	comp183520_c0	immunoglobulin superfamily containing leucine-rich repeat protein 2			1.25607	0.00438288
	comp181064_c1	sema immunoglobulin domain and gpi membrane 7a	0.711821	0.0377413
Interferons
	comp171156_c0	interferon gamma receptor 1	1.10176	0.00206953
	comp178863_c0	interferon gamma receptor 2	1.5516	0.000483712
	comp187103_c0	interferon regulatory factor 1	1.1954	0.042635
	comp181086_c0	interferon regulatory factor 2	0.765964	0.0393401
	comp173038_c0	interferon regulatory factor 2-binding	1.12589	0.0023075	1.0818	0.00792716
	comp183443_c1	interferon regulatory factor 5	0.758346	0.0400798
	comp154386_c0	interferon regulatory factor 8	0.851435	0.036635
	comp185690_c0	interferon-induced protein with tetratricopeptide repeats 5	1.77626	0.000125397	1.02169	0.0389327
	comp161630_c0	interferon-induced transmembrane protein 3-like	1.84061	1.32e-05	0.975195	0.0494964
	comp183074_c0	interferon-inducible gtpase 5	1.21116	0.00162831	1.51523	0.000141023
Interleukins
	comp155387_c0	interleukin 17d			1.49896	0.00216212
	comp173580_c0	interleukin- partial	1.84915	0.000564104	1.47017	0.00184094
	comp148253_c0	interleukin-1 receptor accessory protein	1.41082	0.00654998
	comp183674_c0	interleukin-13 receptor subunit alpha-2	1.95855	0.000888699
	comp185113_c0	interleukin-17 receptor e	0.780639	0.0413325
	comp182070_c0	interleukin-18 receptor 1	1.36218	0.00664599
	comp181544_c0	interleukin-21 receptor	1.20438	0.0469467
	comp170051_c0	interleukin-27 subunit beta	2.13444	1.67e-05
	comp186490_c0	interleukin-31 receptor subunit alpha isoform 1	0.908003	0.0364011
	comp182062_c0	interleukin-7 receptor subunit alpha	1.6383	3.99e-05
	comp187173_c0	leucine-rich repeat and immunoglobulin-like domain-containing nogo receptor-interacting protein 1			2.49703	0.0072164
	comp174279_c0	nuclear factor interleukin-3-regulated protein	2.85718	8.42e-05	2.73062	7.22e-07
	comp168983_c0	nuclear factor interleukin-3-regulated protein	3.18073	3.58e-15	1.87756	0.00530399
Other leukocyte-related
	comp180701_c0	activated leukocyte cell adhesion molecule	2.39079	3.66e-05	0.982204	0.0392812
	comp163166_c0	leukocyte antigen cd37	1.55036	0.000226922	1.05582	0.0384004
	comp103926_c0	leukocyte receptor cluster member 9	1.96331	2.9e-05	1.35133	0.00442558
	comp178216_c0	leukotriene b4 receptor	2.79463	1.27e-12
	comp178461_c0	fibroleukin	1.91712	3.06e-06	1.40169	0.0123619
	comp170007_c1	leukotriene a-4 hydrolase	-1.16913	0.0408449
	comp181135_c0	leukotriene c4 synthase	-1.59693	0.0335139
	comp185557_c1	leukotriene-b omega-hydroxylase 2-like	-1.95432	0.00541688
	comp106628_c0	neutrophil cytosolic factor 2	0.972825	0.0182299
Macrophages
	comp186604_c0	macrophage colony-stimulating factor 1 receptor	0.943483	0.0268872
	comp184542_c0	macrophage mannose receptor 1	1.46887	6.71e-05
	comp186928_c1	macrophage scavenger receptor types i and ii	1.31587	0.00097887
	comp183848_c0	natural resistance-associated macrophage protein 1	1.42018	0.00921828
	comp57678_c0	macrophage migration inhibitory factor	-1.15172	0.0179591
	comp182382_c0	natural resistance-associated macrophage protein 2	-2.62635	3.71e-09
NF-κβ
	comp179394_c0	nf-kappa-b inhibitor alpha	3.05274	5.85e-07
	comp184980_c1	nuclear factor nf-kappa-b p100 subunit	1.09366	0.00605734
	comp177935_c0	inhibitor of nuclear factor kappa-b kinase-interacting protein isoform 1			-1.29607	0.026901
T cells
	comp180074_c1	t-cell surface glycoprotein cd8 beta chain	0.874842	0.0454795
	comp185475_c0	t-lymphocyte activation antigen cd86 precursor	0.867904	0.045319
	comp189113_c0	lymphokine-activated killer t-cell-originated protein kinase	-2.76961	3.74e-05	-3.09997	0.000222985
	comp185333_c1	t cell receptor alpha chain	-1.44102	0.00474726
Toll-like receptors (TLRs)
	comp169170_c0	toll-like receptor 2 type-1-like	1.81763	0.0082098
	comp183517_c0	toll-like receptor 5	7.15512	1.08e-14			4.65364	0.0353483
	comp174194_c0	toll-like receptor 3	-1.71406	0.00079011
Tumor necrosis factors (TNFs)
	comp161599_c0	tnf receptor-associated factor 1	1.54063	0.00124064
	comp184669_c1	tnf receptor-associated factor 3 isoform 1	1.72348	8.22e-05
	comp161604_c0	tnf receptor-associated factor 6	2.17979	3.26e-07	1.41	0.000111893
	comp178694_c0	tnfaip3-interacting protein 1	1.00703	0.0234918
	comp181146_c0	tnfaip3-interacting protein 2	4.9157	4.685e-10	1.5	0.000846553
	comp181798_c0	tumor necrosis factor alpha-induced protein 2	2.74706	8.99e-09
	comp185244_c2	tumor necrosis factor alpha-induced protein 3	2.18596	0.000138112
	comp156183_c0	tumor necrosis factor alpha-induced protein 8	-1.13557	0.00126068
	comp182763_c1	tumor necrosis factor ligand superfamily member 15	1.26495	0.0175671
	comp185872_c0	tumor necrosis factor receptor superfamily member 10b-like	2.24422	8.26e-06	1.52189	0.000412961
	comp185970_c2	tumor necrosis factor receptor superfamily member 11a	0.916098	0.048973
	comp177257_c0	tumor necrosis factor receptor superfamily member 18	1.50638	0.00493718
	comp178049_c0	tumor necrosis factor receptor superfamily member 19l	3.39379	1.22e-06
	comp182528_c1	tumor necrosis factor receptor superfamily member 21	1.85814	0.000360509	1.23216	0.0102398
	comp174031_c0	tumor necrosis factor receptor superfamily member 6b	3.07831	2.95e-08	2.24364	1.74e-05
	comp187042_c5	tumor necrosis factor receptor superfamily member 9	1.58838	0.00273213
	comp168881_c0	tnf receptor-associated protein 1	-1.07864	0.00568879	-1.28245	0.0129803
	comp185222_c0	tumor necrosis factor alpha-induced protein 2			-2.01551	0.0247592
Other immune related genes
	comp148102_c0	chitinase 1	5.93098	8.5013e-10	-6.88	5.69783e-19
	comp186290_c0	immune-responsive gene 1					6.36107	0.00697529
	comp175174_c0	immune-responsive gene 1 protein homolog	3.86351	2.69e-12			2.49874	0.013091
	comp186392_c1	matrix metallopeptidase 7 ( uterine) precursor	1.82	5.38e-05
	comp174636_c0	matrix metalloproteinase 9	3.19	1.04e-09	1.35	0.000419
